# Supplementary material for: High-Fiber Diet Supplemented with N-Carbamylglutamate Modulates Uterine Microbiota, Metabolites, and Transcriptome to Improve Reproductive Efficiency in Sows
Source: Antioxidants (Basel). 2026 Apr 24;15(5):542. doi: 10.3390/antiox15050542 (PMC13203796; doi:10.3390/antiox15050542)
Supplement: Supplementary file 1 [file antioxidants-15-00542-s001.zip]

Archive with 2 entries (2 files):
- R1-E-supplementary material (Excel).xlsx
- R1-E-supplementary material .pdf
