# Supplementary material for: High-Fiber Diet Supplemented with N-Carbamylglutamate Modulates Uterine Microbiota, Metabolites, and Transcriptome to Improve Reproductive Efficiency in Sows
Source: Antioxidants (Basel). 2026 Apr 24;15(5):542. doi: 10.3390/antiox15050542 (PMC13203796; doi:10.3390/antiox15050542)
Supplement: Supplementary file 1 [file antioxidants-15-00542-s001.zip › R1-E-supplementary material (Excel).xlsx]

## Sheet: Figure 7A
mRNA	Metabolism	cor	pvalue
E2F7	Methyl sulfate	0.974693	0.000952584
FANCA	Methyl sulfate	0.835821	0.0382194
FBXL8	Methyl sulfate	-0.897909	0.0151018
CENPT	Methyl sulfate	0.875887	0.0221502
KNL1	Methyl sulfate	0.902711	0.0137372
BUB1B	Methyl sulfate	0.953767	0.00315684
CLSPN	Methyl sulfate	0.937217	0.00578877
CDCA8	Methyl sulfate	0.859416	0.0282567
NDC80	Methyl sulfate	0.950597	0.00360074
CABLES1	Methyl sulfate	-0.826105	0.0427298
GADD45A	Methyl sulfate	-0.896889	0.0153996
KIF2C	Methyl sulfate	0.871602	0.0236706
CDC20	Methyl sulfate	0.852624	0.030979
EDN1	Methyl sulfate	-0.996904	1.44e-05
KIFC1	Methyl sulfate	0.848381	0.0327398
KIF23	Methyl sulfate	0.946976	0.00414274
GLYATL3	Methyl sulfate	0.976678	0.000809533
MCM3	Methyl sulfate	0.855734	0.0297175
FBXO5	Methyl sulfate	0.942797	0.00481461
TICRR	Methyl sulfate	0.908721	0.0121175
PRC1	Methyl sulfate	0.959411	0.0024378
FANCM	Methyl sulfate	0.971204	0.0012319
NCAPG	Methyl sulfate	0.95721	0.00270728
MAP9	Methyl sulfate	0.870752	0.023978
CEP135	Methyl sulfate	0.879343	0.0209588
MND1	Methyl sulfate	0.930867	0.00700392
PLK4	Methyl sulfate	0.94517	0.0044271
HSPA4L	Methyl sulfate	0.950273	0.00364772
NUDT6	Methyl sulfate	0.835831	0.0382151
CENPE	Methyl sulfate	0.855533	0.0297985
CEP126	Methyl sulfate	0.887173	0.0183767
HAUS6	Methyl sulfate	0.970206	0.00131827
CNTLN	Methyl sulfate	0.899887	0.0145321
CHEK1	Methyl sulfate	0.958421	0.00255729
CENPF	Methyl sulfate	0.940963	0.00512509
NEK2	Methyl sulfate	0.965178	0.00179771
RGS2	Methyl sulfate	-0.941215	0.00508198
AHCTF1	Methyl sulfate	0.966026	0.00171171
SMC5	Methyl sulfate	0.902957	0.013669
ASPM	Methyl sulfate	0.897612	0.0151883
MASTL	Methyl sulfate	0.879189	0.0210113
PDS5B	Methyl sulfate	0.951108	0.00352714
KIF18B	Methyl sulfate	0.863552	0.0266569
BRCA1	Methyl sulfate	0.971584	0.00119975
TOP2A	Methyl sulfate	0.979546	0.000623253
PRR11	Methyl sulfate	0.921345	0.00903659
SMC2	Methyl sulfate	0.94752	0.00405901
ATAD5	Methyl sulfate	0.957382	0.00268572
SPAG5	Methyl sulfate	0.936401	0.0059387
SGO1	Methyl sulfate	0.93139	0.00689947
TRIM71	Methyl sulfate	0.849222	0.0323872
MCM2	Methyl sulfate	0.836396	0.0379597
ATR	Methyl sulfate	0.96509	0.00180682
ECT2	Methyl sulfate	0.919916	0.00936328
ADAMTS1	Methyl sulfate	-0.9391	0.00545022
PBK	Methyl sulfate	0.958553	0.0025412
POLE	Methyl sulfate	0.818411	0.0464678
CDK1	Methyl sulfate	0.905482	0.0129784
ZWINT	Methyl sulfate	0.904343	0.0132879
KIF20B	Methyl sulfate	0.968039	0.00151593
KIF11	Methyl sulfate	0.986606	0.000267891
SMC3	Methyl sulfate	0.967303	0.00158614
SGO2	Methyl sulfate	0.993195	6.93e-05
CENPK	Methyl sulfate	0.954756	0.00302423
CCNB1	Methyl sulfate	0.922115	0.00886282
PCM1	Methyl sulfate	0.960894	0.00226407
TPX2	Methyl sulfate	0.938249	0.00560202
FAM83D	Methyl sulfate	0.971865	0.00117625
UBE2C	Methyl sulfate	0.943474	0.00470248
XRCC2	Methyl sulfate	0.908411	0.0121987
ANLN	Methyl sulfate	0.933738	0.00644045
CDCA5	Methyl sulfate	0.942926	0.00479328
CCNB3	Methyl sulfate	0.95996	0.00237274
KIF4A	Methyl sulfate	0.928912	0.00740067
SAPCD2	Methyl sulfate	0.888748	0.0178771
KIF18A	Methyl sulfate	0.904262	0.0133099
E2F8	Methyl sulfate	0.913503	0.0108991
TUBB4A	Methyl sulfate	-0.834931	0.0386226
KIF3A	Methyl sulfate	0.947869	0.00400567
KIF20A	Methyl sulfate	0.902471	0.0138042
PLK1	Methyl sulfate	0.93068	0.00704135
CCP110	Methyl sulfate	0.958655	0.00252877
RMI2	Methyl sulfate	0.898413	0.0149558
CCNF	Methyl sulfate	0.942229	0.00490985
BUB1	Methyl sulfate	0.944627	0.00451441
NCAPH	Methyl sulfate	0.908964	0.0120542
TTK	Methyl sulfate	0.96685	0.00163018
CENPA	Methyl sulfate	0.949118	0.00381753
GEN1	Methyl sulfate	0.933829	0.00642305
MTBP	Methyl sulfate	0.930055	0.00716738
DSCC1	Methyl sulfate	0.915918	0.0103076
RAD54B	Methyl sulfate	0.911688	0.0113542
PCLAF	Methyl sulfate	0.940423	0.00521836
PHGDH	Methyl sulfate	0.982938	0.000434197
SASS6	Methyl sulfate	0.956911	0.00274495
CCNB2	Methyl sulfate	0.932499	0.00668082
SMC1B	Methyl sulfate	0.918903	0.00959829
TUBA1B	Methyl sulfate	0.902628	0.0137602
GLI1	Methyl sulfate	0.919006	0.00957443
NCAPD2	Methyl sulfate	0.959526	0.0024241
FOXM1	Methyl sulfate	0.927436	0.00770718
E2F7	Chlorocarbonic acid	0.976375	0.000830595
FANCA	Chlorocarbonic acid	0.86445	0.0263153
FBXL8	Chlorocarbonic acid	-0.872637	0.0232991
CENPT	Chlorocarbonic acid	0.905206	0.013053
KNL1	Chlorocarbonic acid	0.888709	0.0178892
BUB1B	Chlorocarbonic acid	0.953747	0.00315948
CLSPN	Chlorocarbonic acid	0.948587	0.00389698
CDCA8	Chlorocarbonic acid	0.885738	0.0188378
NDC80	Chlorocarbonic acid	0.955595	0.00291398
GADD45A	Chlorocarbonic acid	-0.878354	0.0212966
KIF2C	Chlorocarbonic acid	0.885455	0.0189294
CDC20	Chlorocarbonic acid	0.87182	0.0235921
EDN1	Chlorocarbonic acid	-0.995072	3.64e-05
KIFC1	Chlorocarbonic acid	0.86477	0.0261941
KIF23	Chlorocarbonic acid	0.954135	0.00310713
GLYATL3	Chlorocarbonic acid	0.973628	0.00103408
MCM3	Chlorocarbonic acid	0.877615	0.0215507
FBXO5	Chlorocarbonic acid	0.922598	0.00875474
TICRR	Chlorocarbonic acid	0.920959	0.0091244
PRC1	Chlorocarbonic acid	0.951397	0.00348595
FANCM	Chlorocarbonic acid	0.979704	0.000613686
NCAPG	Chlorocarbonic acid	0.960898	0.0022635
MAP9	Chlorocarbonic acid	0.870475	0.0240786
CEP135	Chlorocarbonic acid	0.866092	0.0256964
MND1	Chlorocarbonic acid	0.932334	0.00671322
PLK4	Chlorocarbonic acid	0.942081	0.00493483
HSPA4L	Chlorocarbonic acid	0.938943	0.00547815
NUDT6	Chlorocarbonic acid	0.815602	0.047869
CENPE	Chlorocarbonic acid	0.813757	0.0487997
CEP126	Chlorocarbonic acid	0.89451	0.0161051
HAUS6	Chlorocarbonic acid	0.954803	0.00301805
CNTLN	Chlorocarbonic acid	0.863299	0.0267533
CHEK1	Chlorocarbonic acid	0.964546	0.00186319
CENPF	Chlorocarbonic acid	0.953527	0.00318946
NEK2	Chlorocarbonic acid	0.973865	0.00101561
RGS2	Chlorocarbonic acid	-0.938162	0.00561774
AHCTF1	Chlorocarbonic acid	0.964406	0.00187781
SMC5	Chlorocarbonic acid	0.873114	0.0231285
ASPM	Chlorocarbonic acid	0.92033	0.00926817
MASTL	Chlorocarbonic acid	0.873638	0.0229422
PDS5B	Chlorocarbonic acid	0.938587	0.00554149
KIF18B	Chlorocarbonic acid	0.89542	0.0158335
BRCA1	Chlorocarbonic acid	0.984701	0.000349312
TOP2A	Chlorocarbonic acid	0.988903	0.000184045
PRR11	Chlorocarbonic acid	0.93622	0.00597219
SMC2	Chlorocarbonic acid	0.929473	0.00728575
ATAD5	Chlorocarbonic acid	0.968671	0.00145691
SPAG5	Chlorocarbonic acid	0.953687	0.00316771
SGO1	Chlorocarbonic acid	0.949228	0.00380123
TRIM71	Chlorocarbonic acid	0.842705	0.0351666
MCM2	Chlorocarbonic acid	0.860265	0.0279247
ATR	Chlorocarbonic acid	0.95287	0.00327947
ECT2	Chlorocarbonic acid	0.909181	0.0119975
ADAMTS1	Chlorocarbonic acid	-0.942048	0.00494031
PBK	Chlorocarbonic acid	0.952452	0.00333748
POLE	Chlorocarbonic acid	0.836458	0.0379318
CDK1	Chlorocarbonic acid	0.916443	0.0101811
ZWINT	Chlorocarbonic acid	0.883736	0.0194903
KIF20B	Chlorocarbonic acid	0.958661	0.00252805
KIF11	Chlorocarbonic acid	0.983536	0.000404344
SMC3	Chlorocarbonic acid	0.948123	0.00396699
SGO2	Chlorocarbonic acid	0.992002	9.57e-05
CENPK	Chlorocarbonic acid	0.938475	0.00556163
CCNB1	Chlorocarbonic acid	0.932111	0.00675686
PCM1	Chlorocarbonic acid	0.959965	0.00237212
TPX2	Chlorocarbonic acid	0.950385	0.00363145
FAM83D	Chlorocarbonic acid	0.97819	0.000708344
UBE2C	Chlorocarbonic acid	0.948154	0.00396236
XRCC2	Chlorocarbonic acid	0.912826	0.0110678
ANLN	Chlorocarbonic acid	0.934533	0.00628852
CDCA5	Chlorocarbonic acid	0.952043	0.00339464
CCNB3	Chlorocarbonic acid	0.976965	0.00078983
KIF4A	Chlorocarbonic acid	0.940377	0.00522641
SAPCD2	Chlorocarbonic acid	0.903859	0.0134202
KIF18A	Chlorocarbonic acid	0.910807	0.0115784
E2F8	Chlorocarbonic acid	0.916449	0.0101794
TUBB4A	Chlorocarbonic acid	-0.828102	0.0417837
KIF3A	Chlorocarbonic acid	0.926046	0.00800156
KIF20A	Chlorocarbonic acid	0.913588	0.0108779
PLK1	Chlorocarbonic acid	0.931632	0.00685154
CCP110	Chlorocarbonic acid	0.949781	0.00371966
RMI2	Chlorocarbonic acid	0.90784	0.0123487
CCNF	Chlorocarbonic acid	0.957932	0.00261739
BUB1	Chlorocarbonic acid	0.95427	0.00308897
NCAPH	Chlorocarbonic acid	0.932262	0.00672723
TTK	Chlorocarbonic acid	0.972486	0.00112508
CENPA	Chlorocarbonic acid	0.952351	0.00335162
GEN1	Chlorocarbonic acid	0.915895	0.010313
MTBP	Chlorocarbonic acid	0.942185	0.00491721
DSCC1	Chlorocarbonic acid	0.910815	0.0115762
RAD54B	Chlorocarbonic acid	0.896553	0.0154985
PCLAF	Chlorocarbonic acid	0.93924	0.00542557
PHGDH	Chlorocarbonic acid	0.974594	0.000959992
SASS6	Chlorocarbonic acid	0.95077	0.00357571
CCNB2	Chlorocarbonic acid	0.943259	0.00473795
SMC1B	Chlorocarbonic acid	0.885954	0.0187681
TUBA1B	Chlorocarbonic acid	0.884771	0.0191518
GLI1	Chlorocarbonic acid	0.93643	0.00593319
NCAPD2	Chlorocarbonic acid	0.962194	0.00211696
FOXM1	Chlorocarbonic acid	0.939834	0.00532105
E2F7	4-(7-Hydroxy-6,7-dihydro-5H-cyclopenta[d]pyrimidin-4-ylamino)benzonitrile	-0.940186	0.00525955
FBXL8	4-(7-Hydroxy-6,7-dihydro-5H-cyclopenta[d]pyrimidin-4-ylamino)benzonitrile	0.831117	0.0403737
CENPT	4-(7-Hydroxy-6,7-dihydro-5H-cyclopenta[d]pyrimidin-4-ylamino)benzonitrile	-0.812246	0.0495682
KNL1	4-(7-Hydroxy-6,7-dihydro-5H-cyclopenta[d]pyrimidin-4-ylamino)benzonitrile	-0.870205	0.0241769
BUB1B	4-(7-Hydroxy-6,7-dihydro-5H-cyclopenta[d]pyrimidin-4-ylamino)benzonitrile	-0.915241	0.0104718
CLSPN	4-(7-Hydroxy-6,7-dihydro-5H-cyclopenta[d]pyrimidin-4-ylamino)benzonitrile	-0.904526	0.0132378
NDC80	4-(7-Hydroxy-6,7-dihydro-5H-cyclopenta[d]pyrimidin-4-ylamino)benzonitrile	-0.910781	0.0115849
GADD45A	4-(7-Hydroxy-6,7-dihydro-5H-cyclopenta[d]pyrimidin-4-ylamino)benzonitrile	0.834849	0.0386602
EDN1	4-(7-Hydroxy-6,7-dihydro-5H-cyclopenta[d]pyrimidin-4-ylamino)benzonitrile	0.987265	0.00024222
KIF23	4-(7-Hydroxy-6,7-dihydro-5H-cyclopenta[d]pyrimidin-4-ylamino)benzonitrile	-0.904143	0.0133424
GLYATL3	4-(7-Hydroxy-6,7-dihydro-5H-cyclopenta[d]pyrimidin-4-ylamino)benzonitrile	-0.976804	0.000800812
FBXO5	4-(7-Hydroxy-6,7-dihydro-5H-cyclopenta[d]pyrimidin-4-ylamino)benzonitrile	-0.910941	0.011544
TICRR	4-(7-Hydroxy-6,7-dihydro-5H-cyclopenta[d]pyrimidin-4-ylamino)benzonitrile	-0.846588	0.0334975
PRC1	4-(7-Hydroxy-6,7-dihydro-5H-cyclopenta[d]pyrimidin-4-ylamino)benzonitrile	-0.936852	0.00585557
FANCM	4-(7-Hydroxy-6,7-dihydro-5H-cyclopenta[d]pyrimidin-4-ylamino)benzonitrile	-0.941476	0.00503731
NCAPG	4-(7-Hydroxy-6,7-dihydro-5H-cyclopenta[d]pyrimidin-4-ylamino)benzonitrile	-0.912214	0.0112212
MAP9	4-(7-Hydroxy-6,7-dihydro-5H-cyclopenta[d]pyrimidin-4-ylamino)benzonitrile	-0.877343	0.0216443
CEP135	4-(7-Hydroxy-6,7-dihydro-5H-cyclopenta[d]pyrimidin-4-ylamino)benzonitrile	-0.906864	0.0126076
MND1	4-(7-Hydroxy-6,7-dihydro-5H-cyclopenta[d]pyrimidin-4-ylamino)benzonitrile	-0.884534	0.0192288
PLK4	4-(7-Hydroxy-6,7-dihydro-5H-cyclopenta[d]pyrimidin-4-ylamino)benzonitrile	-0.941114	0.00509919
HSPA4L	4-(7-Hydroxy-6,7-dihydro-5H-cyclopenta[d]pyrimidin-4-ylamino)benzonitrile	-0.959454	0.00243259
NUDT6	4-(7-Hydroxy-6,7-dihydro-5H-cyclopenta[d]pyrimidin-4-ylamino)benzonitrile	-0.843513	0.0348161
CENPE	4-(7-Hydroxy-6,7-dihydro-5H-cyclopenta[d]pyrimidin-4-ylamino)benzonitrile	-0.860286	0.0279164
CEP126	4-(7-Hydroxy-6,7-dihydro-5H-cyclopenta[d]pyrimidin-4-ylamino)benzonitrile	-0.885043	0.0190631
HAUS6	4-(7-Hydroxy-6,7-dihydro-5H-cyclopenta[d]pyrimidin-4-ylamino)benzonitrile	-0.966124	0.00170197
CNTLN	4-(7-Hydroxy-6,7-dihydro-5H-cyclopenta[d]pyrimidin-4-ylamino)benzonitrile	-0.892292	0.0167766
CHEK1	4-(7-Hydroxy-6,7-dihydro-5H-cyclopenta[d]pyrimidin-4-ylamino)benzonitrile	-0.92543	0.00813365
CENPF	4-(7-Hydroxy-6,7-dihydro-5H-cyclopenta[d]pyrimidin-4-ylamino)benzonitrile	-0.917021	0.0100427
NEK2	4-(7-Hydroxy-6,7-dihydro-5H-cyclopenta[d]pyrimidin-4-ylamino)benzonitrile	-0.927614	0.00767002
RGS2	4-(7-Hydroxy-6,7-dihydro-5H-cyclopenta[d]pyrimidin-4-ylamino)benzonitrile	0.886523	0.0185849
AHCTF1	4-(7-Hydroxy-6,7-dihydro-5H-cyclopenta[d]pyrimidin-4-ylamino)benzonitrile	-0.972222	0.0011467
SMC5	4-(7-Hydroxy-6,7-dihydro-5H-cyclopenta[d]pyrimidin-4-ylamino)benzonitrile	-0.922346	0.00881119
ASPM	4-(7-Hydroxy-6,7-dihydro-5H-cyclopenta[d]pyrimidin-4-ylamino)benzonitrile	-0.857181	0.0291393
MASTL	4-(7-Hydroxy-6,7-dihydro-5H-cyclopenta[d]pyrimidin-4-ylamino)benzonitrile	-0.836633	0.037853
PDS5B	4-(7-Hydroxy-6,7-dihydro-5H-cyclopenta[d]pyrimidin-4-ylamino)benzonitrile	-0.967713	0.00154683
BRCA1	4-(7-Hydroxy-6,7-dihydro-5H-cyclopenta[d]pyrimidin-4-ylamino)benzonitrile	-0.941855	0.00497305
TOP2A	4-(7-Hydroxy-6,7-dihydro-5H-cyclopenta[d]pyrimidin-4-ylamino)benzonitrile	-0.953051	0.00325452
PRR11	4-(7-Hydroxy-6,7-dihydro-5H-cyclopenta[d]pyrimidin-4-ylamino)benzonitrile	-0.873589	0.0229597
SMC2	4-(7-Hydroxy-6,7-dihydro-5H-cyclopenta[d]pyrimidin-4-ylamino)benzonitrile	-0.939915	0.0053068
ATAD5	4-(7-Hydroxy-6,7-dihydro-5H-cyclopenta[d]pyrimidin-4-ylamino)benzonitrile	-0.958843	0.00250593
SPAG5	4-(7-Hydroxy-6,7-dihydro-5H-cyclopenta[d]pyrimidin-4-ylamino)benzonitrile	-0.881657	0.0201788
SGO1	4-(7-Hydroxy-6,7-dihydro-5H-cyclopenta[d]pyrimidin-4-ylamino)benzonitrile	-0.895406	0.0158377
ATR	4-(7-Hydroxy-6,7-dihydro-5H-cyclopenta[d]pyrimidin-4-ylamino)benzonitrile	-0.953761	0.00315769
ECT2	4-(7-Hydroxy-6,7-dihydro-5H-cyclopenta[d]pyrimidin-4-ylamino)benzonitrile	-0.911007	0.0115273
ADAMTS1	4-(7-Hydroxy-6,7-dihydro-5H-cyclopenta[d]pyrimidin-4-ylamino)benzonitrile	0.957619	0.00265617
PBK	4-(7-Hydroxy-6,7-dihydro-5H-cyclopenta[d]pyrimidin-4-ylamino)benzonitrile	-0.914463	0.010662
CDK1	4-(7-Hydroxy-6,7-dihydro-5H-cyclopenta[d]pyrimidin-4-ylamino)benzonitrile	-0.84942	0.0323042
ZWINT	4-(7-Hydroxy-6,7-dihydro-5H-cyclopenta[d]pyrimidin-4-ylamino)benzonitrile	-0.884513	0.0192357
KIF20B	4-(7-Hydroxy-6,7-dihydro-5H-cyclopenta[d]pyrimidin-4-ylamino)benzonitrile	-0.951707	0.00344204
KIF11	4-(7-Hydroxy-6,7-dihydro-5H-cyclopenta[d]pyrimidin-4-ylamino)benzonitrile	-0.9677	0.00154807
SMC3	4-(7-Hydroxy-6,7-dihydro-5H-cyclopenta[d]pyrimidin-4-ylamino)benzonitrile	-0.968444	0.00147795
SGO2	4-(7-Hydroxy-6,7-dihydro-5H-cyclopenta[d]pyrimidin-4-ylamino)benzonitrile	-0.96446	0.00187218
CENPK	4-(7-Hydroxy-6,7-dihydro-5H-cyclopenta[d]pyrimidin-4-ylamino)benzonitrile	-0.969095	0.00141789
CCNB1	4-(7-Hydroxy-6,7-dihydro-5H-cyclopenta[d]pyrimidin-4-ylamino)benzonitrile	-0.877612	0.0215518
PCM1	4-(7-Hydroxy-6,7-dihydro-5H-cyclopenta[d]pyrimidin-4-ylamino)benzonitrile	-0.970376	0.00130337
MYB	4-(7-Hydroxy-6,7-dihydro-5H-cyclopenta[d]pyrimidin-4-ylamino)benzonitrile	-0.817148	0.0470957
TPX2	4-(7-Hydroxy-6,7-dihydro-5H-cyclopenta[d]pyrimidin-4-ylamino)benzonitrile	-0.89013	0.017444
FAM83D	4-(7-Hydroxy-6,7-dihydro-5H-cyclopenta[d]pyrimidin-4-ylamino)benzonitrile	-0.943565	0.00468747
UBE2C	4-(7-Hydroxy-6,7-dihydro-5H-cyclopenta[d]pyrimidin-4-ylamino)benzonitrile	-0.888299	0.018019
XRCC2	4-(7-Hydroxy-6,7-dihydro-5H-cyclopenta[d]pyrimidin-4-ylamino)benzonitrile	-0.859778	0.0281148
ANLN	4-(7-Hydroxy-6,7-dihydro-5H-cyclopenta[d]pyrimidin-4-ylamino)benzonitrile	-0.91739	0.00995467
CDCA5	4-(7-Hydroxy-6,7-dihydro-5H-cyclopenta[d]pyrimidin-4-ylamino)benzonitrile	-0.894666	0.0160585
CCNB3	4-(7-Hydroxy-6,7-dihydro-5H-cyclopenta[d]pyrimidin-4-ylamino)benzonitrile	-0.925292	0.00816335
KIF4A	4-(7-Hydroxy-6,7-dihydro-5H-cyclopenta[d]pyrimidin-4-ylamino)benzonitrile	-0.8782	0.0213494
SAPCD2	4-(7-Hydroxy-6,7-dihydro-5H-cyclopenta[d]pyrimidin-4-ylamino)benzonitrile	-0.852344	0.0310939
KIF18A	4-(7-Hydroxy-6,7-dihydro-5H-cyclopenta[d]pyrimidin-4-ylamino)benzonitrile	-0.847285	0.0332021
E2F8	4-(7-Hydroxy-6,7-dihydro-5H-cyclopenta[d]pyrimidin-4-ylamino)benzonitrile	-0.86411	0.0264446
TUBB4A	4-(7-Hydroxy-6,7-dihydro-5H-cyclopenta[d]pyrimidin-4-ylamino)benzonitrile	0.860246	0.0279319
SLF1	4-(7-Hydroxy-6,7-dihydro-5H-cyclopenta[d]pyrimidin-4-ylamino)benzonitrile	-0.866381	0.0255883
KIF3A	4-(7-Hydroxy-6,7-dihydro-5H-cyclopenta[d]pyrimidin-4-ylamino)benzonitrile	-0.959623	0.00241254
KIF20A	4-(7-Hydroxy-6,7-dihydro-5H-cyclopenta[d]pyrimidin-4-ylamino)benzonitrile	-0.859763	0.0281205
PLK1	4-(7-Hydroxy-6,7-dihydro-5H-cyclopenta[d]pyrimidin-4-ylamino)benzonitrile	-0.859375	0.0282725
CCP110	4-(7-Hydroxy-6,7-dihydro-5H-cyclopenta[d]pyrimidin-4-ylamino)benzonitrile	-0.955259	0.00295784
RMI2	4-(7-Hydroxy-6,7-dihydro-5H-cyclopenta[d]pyrimidin-4-ylamino)benzonitrile	-0.830282	0.0407619
CCNF	4-(7-Hydroxy-6,7-dihydro-5H-cyclopenta[d]pyrimidin-4-ylamino)benzonitrile	-0.898106	0.0150447
BUB1	4-(7-Hydroxy-6,7-dihydro-5H-cyclopenta[d]pyrimidin-4-ylamino)benzonitrile	-0.915901	0.0103115
NCAPH	4-(7-Hydroxy-6,7-dihydro-5H-cyclopenta[d]pyrimidin-4-ylamino)benzonitrile	-0.86056	0.0278095
TTK	4-(7-Hydroxy-6,7-dihydro-5H-cyclopenta[d]pyrimidin-4-ylamino)benzonitrile	-0.937309	0.00577199
CENPA	4-(7-Hydroxy-6,7-dihydro-5H-cyclopenta[d]pyrimidin-4-ylamino)benzonitrile	-0.91231	0.0111971
GEN1	4-(7-Hydroxy-6,7-dihydro-5H-cyclopenta[d]pyrimidin-4-ylamino)benzonitrile	-0.894862	0.016
MTBP	4-(7-Hydroxy-6,7-dihydro-5H-cyclopenta[d]pyrimidin-4-ylamino)benzonitrile	-0.880402	0.0206002
DSCC1	4-(7-Hydroxy-6,7-dihydro-5H-cyclopenta[d]pyrimidin-4-ylamino)benzonitrile	-0.851766	0.0313315
FBXO43	4-(7-Hydroxy-6,7-dihydro-5H-cyclopenta[d]pyrimidin-4-ylamino)benzonitrile	-0.814727	0.0483093
RAD54B	4-(7-Hydroxy-6,7-dihydro-5H-cyclopenta[d]pyrimidin-4-ylamino)benzonitrile	-0.883194	0.0196686
PCLAF	4-(7-Hydroxy-6,7-dihydro-5H-cyclopenta[d]pyrimidin-4-ylamino)benzonitrile	-0.89883	0.0148352
PHGDH	4-(7-Hydroxy-6,7-dihydro-5H-cyclopenta[d]pyrimidin-4-ylamino)benzonitrile	-0.966778	0.00163725
SASS6	4-(7-Hydroxy-6,7-dihydro-5H-cyclopenta[d]pyrimidin-4-ylamino)benzonitrile	-0.972381	0.0011337
CCNB2	4-(7-Hydroxy-6,7-dihydro-5H-cyclopenta[d]pyrimidin-4-ylamino)benzonitrile	-0.886297	0.0186575
SMC1B	4-(7-Hydroxy-6,7-dihydro-5H-cyclopenta[d]pyrimidin-4-ylamino)benzonitrile	-0.897533	0.0152113
TUBA1B	4-(7-Hydroxy-6,7-dihydro-5H-cyclopenta[d]pyrimidin-4-ylamino)benzonitrile	-0.829337	0.0412033
GLI1	4-(7-Hydroxy-6,7-dihydro-5H-cyclopenta[d]pyrimidin-4-ylamino)benzonitrile	-0.873624	0.0229473
NCAPD2	4-(7-Hydroxy-6,7-dihydro-5H-cyclopenta[d]pyrimidin-4-ylamino)benzonitrile	-0.898707	0.0148707
FOXM1	4-(7-Hydroxy-6,7-dihydro-5H-cyclopenta[d]pyrimidin-4-ylamino)benzonitrile	-0.875115	0.0224204
E2F7	(2R)-2-[(9E)-9-Octadecenoyloxy]-3-(stearoyloxy)propyl 2-(trimethylammonio)ethyl phosphate	-0.942135	0.00492563
FANCA	(2R)-2-[(9E)-9-Octadecenoyloxy]-3-(stearoyloxy)propyl 2-(trimethylammonio)ethyl phosphate	-0.818418	0.0464643
CENPT	(2R)-2-[(9E)-9-Octadecenoyloxy]-3-(stearoyloxy)propyl 2-(trimethylammonio)ethyl phosphate	-0.845276	0.0340574
KNL1	(2R)-2-[(9E)-9-Octadecenoyloxy]-3-(stearoyloxy)propyl 2-(trimethylammonio)ethyl phosphate	-0.891004	0.0171726
BUB1B	(2R)-2-[(9E)-9-Octadecenoyloxy]-3-(stearoyloxy)propyl 2-(trimethylammonio)ethyl phosphate	-0.936302	0.00595701
CLSPN	(2R)-2-[(9E)-9-Octadecenoyloxy]-3-(stearoyloxy)propyl 2-(trimethylammonio)ethyl phosphate	-0.93563	0.00608187
CDCA8	(2R)-2-[(9E)-9-Octadecenoyloxy]-3-(stearoyloxy)propyl 2-(trimethylammonio)ethyl phosphate	-0.865637	0.0258674
NDC80	(2R)-2-[(9E)-9-Octadecenoyloxy]-3-(stearoyloxy)propyl 2-(trimethylammonio)ethyl phosphate	-0.920534	0.00922129
KIF2C	(2R)-2-[(9E)-9-Octadecenoyloxy]-3-(stearoyloxy)propyl 2-(trimethylammonio)ethyl phosphate	-0.8534	0.030662
CDC20	(2R)-2-[(9E)-9-Octadecenoyloxy]-3-(stearoyloxy)propyl 2-(trimethylammonio)ethyl phosphate	-0.868727	0.0247177
EDN1	(2R)-2-[(9E)-9-Octadecenoyloxy]-3-(stearoyloxy)propyl 2-(trimethylammonio)ethyl phosphate	0.971435	0.00121227
KIFC1	(2R)-2-[(9E)-9-Octadecenoyloxy]-3-(stearoyloxy)propyl 2-(trimethylammonio)ethyl phosphate	-0.814319	0.0485152
KIF23	(2R)-2-[(9E)-9-Octadecenoyloxy]-3-(stearoyloxy)propyl 2-(trimethylammonio)ethyl phosphate	-0.939147	0.00544204
GLYATL3	(2R)-2-[(9E)-9-Octadecenoyloxy]-3-(stearoyloxy)propyl 2-(trimethylammonio)ethyl phosphate	-0.961095	0.00224097
MCM3	(2R)-2-[(9E)-9-Octadecenoyloxy]-3-(stearoyloxy)propyl 2-(trimethylammonio)ethyl phosphate	-0.818517	0.0464155
FBXO5	(2R)-2-[(9E)-9-Octadecenoyloxy]-3-(stearoyloxy)propyl 2-(trimethylammonio)ethyl phosphate	-0.876056	0.0220911
TICRR	(2R)-2-[(9E)-9-Octadecenoyloxy]-3-(stearoyloxy)propyl 2-(trimethylammonio)ethyl phosphate	-0.868908	0.0246513
PRC1	(2R)-2-[(9E)-9-Octadecenoyloxy]-3-(stearoyloxy)propyl 2-(trimethylammonio)ethyl phosphate	-0.956417	0.00280779
FANCM	(2R)-2-[(9E)-9-Octadecenoyloxy]-3-(stearoyloxy)propyl 2-(trimethylammonio)ethyl phosphate	-0.959046	0.00248148
NCAPG	(2R)-2-[(9E)-9-Octadecenoyloxy]-3-(stearoyloxy)propyl 2-(trimethylammonio)ethyl phosphate	-0.932923	0.00659806
MAP9	(2R)-2-[(9E)-9-Octadecenoyloxy]-3-(stearoyloxy)propyl 2-(trimethylammonio)ethyl phosphate	-0.906521	0.012699
CEP135	(2R)-2-[(9E)-9-Octadecenoyloxy]-3-(stearoyloxy)propyl 2-(trimethylammonio)ethyl phosphate	-0.89782	0.0151278
MND1	(2R)-2-[(9E)-9-Octadecenoyloxy]-3-(stearoyloxy)propyl 2-(trimethylammonio)ethyl phosphate	-0.916145	0.0102527
PLK4	(2R)-2-[(9E)-9-Octadecenoyloxy]-3-(stearoyloxy)propyl 2-(trimethylammonio)ethyl phosphate	-0.975923	0.000862573
HSPA4L	(2R)-2-[(9E)-9-Octadecenoyloxy]-3-(stearoyloxy)propyl 2-(trimethylammonio)ethyl phosphate	-0.955363	0.00294422
NUDT6	(2R)-2-[(9E)-9-Octadecenoyloxy]-3-(stearoyloxy)propyl 2-(trimethylammonio)ethyl phosphate	-0.825681	0.0429323
CENPE	(2R)-2-[(9E)-9-Octadecenoyloxy]-3-(stearoyloxy)propyl 2-(trimethylammonio)ethyl phosphate	-0.826168	0.0427001
CEP126	(2R)-2-[(9E)-9-Octadecenoyloxy]-3-(stearoyloxy)propyl 2-(trimethylammonio)ethyl phosphate	-0.847153	0.0332579
HAUS6	(2R)-2-[(9E)-9-Octadecenoyloxy]-3-(stearoyloxy)propyl 2-(trimethylammonio)ethyl phosphate	-0.959347	0.00244535
CNTLN	(2R)-2-[(9E)-9-Octadecenoyloxy]-3-(stearoyloxy)propyl 2-(trimethylammonio)ethyl phosphate	-0.834236	0.0389391
CHEK1	(2R)-2-[(9E)-9-Octadecenoyloxy]-3-(stearoyloxy)propyl 2-(trimethylammonio)ethyl phosphate	-0.946885	0.00415684
CENPF	(2R)-2-[(9E)-9-Octadecenoyloxy]-3-(stearoyloxy)propyl 2-(trimethylammonio)ethyl phosphate	-0.956152	0.00284181
NEK2	(2R)-2-[(9E)-9-Octadecenoyloxy]-3-(stearoyloxy)propyl 2-(trimethylammonio)ethyl phosphate	-0.954593	0.00304593
RGS2	(2R)-2-[(9E)-9-Octadecenoyloxy]-3-(stearoyloxy)propyl 2-(trimethylammonio)ethyl phosphate	0.821353	0.0450214
AHCTF1	(2R)-2-[(9E)-9-Octadecenoyloxy]-3-(stearoyloxy)propyl 2-(trimethylammonio)ethyl phosphate	-0.985059	0.000333172
SMC5	(2R)-2-[(9E)-9-Octadecenoyloxy]-3-(stearoyloxy)propyl 2-(trimethylammonio)ethyl phosphate	-0.906917	0.0125934
ASPM	(2R)-2-[(9E)-9-Octadecenoyloxy]-3-(stearoyloxy)propyl 2-(trimethylammonio)ethyl phosphate	-0.915689	0.0103628
MASTL	(2R)-2-[(9E)-9-Octadecenoyloxy]-3-(stearoyloxy)propyl 2-(trimethylammonio)ethyl phosphate	-0.858773	0.0285091
PDS5B	(2R)-2-[(9E)-9-Octadecenoyloxy]-3-(stearoyloxy)propyl 2-(trimethylammonio)ethyl phosphate	-0.961986	0.00214017
KIF18B	(2R)-2-[(9E)-9-Octadecenoyloxy]-3-(stearoyloxy)propyl 2-(trimethylammonio)ethyl phosphate	-0.816626	0.0473561
BRCA1	(2R)-2-[(9E)-9-Octadecenoyloxy]-3-(stearoyloxy)propyl 2-(trimethylammonio)ethyl phosphate	-0.954646	0.0030389
TOP2A	(2R)-2-[(9E)-9-Octadecenoyloxy]-3-(stearoyloxy)propyl 2-(trimethylammonio)ethyl phosphate	-0.965972	0.00171713
PRR11	(2R)-2-[(9E)-9-Octadecenoyloxy]-3-(stearoyloxy)propyl 2-(trimethylammonio)ethyl phosphate	-0.925434	0.00813285
SMC2	(2R)-2-[(9E)-9-Octadecenoyloxy]-3-(stearoyloxy)propyl 2-(trimethylammonio)ethyl phosphate	-0.944043	0.00460915
ATAD5	(2R)-2-[(9E)-9-Octadecenoyloxy]-3-(stearoyloxy)propyl 2-(trimethylammonio)ethyl phosphate	-0.989656	0.000159948
SPAG5	(2R)-2-[(9E)-9-Octadecenoyloxy]-3-(stearoyloxy)propyl 2-(trimethylammonio)ethyl phosphate	-0.910217	0.0117296
SGO1	(2R)-2-[(9E)-9-Octadecenoyloxy]-3-(stearoyloxy)propyl 2-(trimethylammonio)ethyl phosphate	-0.945788	0.00432883
ATR	(2R)-2-[(9E)-9-Octadecenoyloxy]-3-(stearoyloxy)propyl 2-(trimethylammonio)ethyl phosphate	-0.938817	0.00550057
ECT2	(2R)-2-[(9E)-9-Octadecenoyloxy]-3-(stearoyloxy)propyl 2-(trimethylammonio)ethyl phosphate	-0.948056	0.00397721
ADAMTS1	(2R)-2-[(9E)-9-Octadecenoyloxy]-3-(stearoyloxy)propyl 2-(trimethylammonio)ethyl phosphate	0.921805	0.00893263
PBK	(2R)-2-[(9E)-9-Octadecenoyloxy]-3-(stearoyloxy)propyl 2-(trimethylammonio)ethyl phosphate	-0.917759	0.00986736
CDK1	(2R)-2-[(9E)-9-Octadecenoyloxy]-3-(stearoyloxy)propyl 2-(trimethylammonio)ethyl phosphate	-0.901977	0.0139417
ZWINT	(2R)-2-[(9E)-9-Octadecenoyloxy]-3-(stearoyloxy)propyl 2-(trimethylammonio)ethyl phosphate	-0.872122	0.0234836
KIF20B	(2R)-2-[(9E)-9-Octadecenoyloxy]-3-(stearoyloxy)propyl 2-(trimethylammonio)ethyl phosphate	-0.964067	0.00191358
KIF11	(2R)-2-[(9E)-9-Octadecenoyloxy]-3-(stearoyloxy)propyl 2-(trimethylammonio)ethyl phosphate	-0.974808	0.000943943
SMC3	(2R)-2-[(9E)-9-Octadecenoyloxy]-3-(stearoyloxy)propyl 2-(trimethylammonio)ethyl phosphate	-0.951888	0.00341642
SGO2	(2R)-2-[(9E)-9-Octadecenoyloxy]-3-(stearoyloxy)propyl 2-(trimethylammonio)ethyl phosphate	-0.959295	0.00245161
CENPK	(2R)-2-[(9E)-9-Octadecenoyloxy]-3-(stearoyloxy)propyl 2-(trimethylammonio)ethyl phosphate	-0.953943	0.00313301
CCNB1	(2R)-2-[(9E)-9-Octadecenoyloxy]-3-(stearoyloxy)propyl 2-(trimethylammonio)ethyl phosphate	-0.927366	0.00772202
PCM1	(2R)-2-[(9E)-9-Octadecenoyloxy]-3-(stearoyloxy)propyl 2-(trimethylammonio)ethyl phosphate	-0.964163	0.00190339
TPX2	(2R)-2-[(9E)-9-Octadecenoyloxy]-3-(stearoyloxy)propyl 2-(trimethylammonio)ethyl phosphate	-0.930808	0.00701572
FAM83D	(2R)-2-[(9E)-9-Octadecenoyloxy]-3-(stearoyloxy)propyl 2-(trimethylammonio)ethyl phosphate	-0.969448	0.00138591
UBE2C	(2R)-2-[(9E)-9-Octadecenoyloxy]-3-(stearoyloxy)propyl 2-(trimethylammonio)ethyl phosphate	-0.912858	0.0110596
XRCC2	(2R)-2-[(9E)-9-Octadecenoyloxy]-3-(stearoyloxy)propyl 2-(trimethylammonio)ethyl phosphate	-0.880739	0.0204868
ANLN	(2R)-2-[(9E)-9-Octadecenoyloxy]-3-(stearoyloxy)propyl 2-(trimethylammonio)ethyl phosphate	-0.963187	0.00200782
CDCA5	(2R)-2-[(9E)-9-Octadecenoyloxy]-3-(stearoyloxy)propyl 2-(trimethylammonio)ethyl phosphate	-0.905795	0.012894
CCNB3	(2R)-2-[(9E)-9-Octadecenoyloxy]-3-(stearoyloxy)propyl 2-(trimethylammonio)ethyl phosphate	-0.946957	0.00414574
KIF4A	(2R)-2-[(9E)-9-Octadecenoyloxy]-3-(stearoyloxy)propyl 2-(trimethylammonio)ethyl phosphate	-0.921417	0.00902025
SAPCD2	(2R)-2-[(9E)-9-Octadecenoyloxy]-3-(stearoyloxy)propyl 2-(trimethylammonio)ethyl phosphate	-0.884544	0.0192256
KIF18A	(2R)-2-[(9E)-9-Octadecenoyloxy]-3-(stearoyloxy)propyl 2-(trimethylammonio)ethyl phosphate	-0.892305	0.0167727
E2F8	(2R)-2-[(9E)-9-Octadecenoyloxy]-3-(stearoyloxy)propyl 2-(trimethylammonio)ethyl phosphate	-0.873387	0.0230314
SLF1	(2R)-2-[(9E)-9-Octadecenoyloxy]-3-(stearoyloxy)propyl 2-(trimethylammonio)ethyl phosphate	-0.865383	0.0259628
KIF3A	(2R)-2-[(9E)-9-Octadecenoyloxy]-3-(stearoyloxy)propyl 2-(trimethylammonio)ethyl phosphate	-0.938611	0.00553728
KIF20A	(2R)-2-[(9E)-9-Octadecenoyloxy]-3-(stearoyloxy)propyl 2-(trimethylammonio)ethyl phosphate	-0.924162	0.00840892
PLK1	(2R)-2-[(9E)-9-Octadecenoyloxy]-3-(stearoyloxy)propyl 2-(trimethylammonio)ethyl phosphate	-0.869051	0.0245989
CCP110	(2R)-2-[(9E)-9-Octadecenoyloxy]-3-(stearoyloxy)propyl 2-(trimethylammonio)ethyl phosphate	-0.935368	0.00613097
RMI2	(2R)-2-[(9E)-9-Octadecenoyloxy]-3-(stearoyloxy)propyl 2-(trimethylammonio)ethyl phosphate	-0.823393	0.0440308
CCNF	(2R)-2-[(9E)-9-Octadecenoyloxy]-3-(stearoyloxy)propyl 2-(trimethylammonio)ethyl phosphate	-0.936894	0.00584788
BUB1	(2R)-2-[(9E)-9-Octadecenoyloxy]-3-(stearoyloxy)propyl 2-(trimethylammonio)ethyl phosphate	-0.962581	0.00207413
NCAPH	(2R)-2-[(9E)-9-Octadecenoyloxy]-3-(stearoyloxy)propyl 2-(trimethylammonio)ethyl phosphate	-0.912769	0.011082
TTK	(2R)-2-[(9E)-9-Octadecenoyloxy]-3-(stearoyloxy)propyl 2-(trimethylammonio)ethyl phosphate	-0.966087	0.00170561
CENPA	(2R)-2-[(9E)-9-Octadecenoyloxy]-3-(stearoyloxy)propyl 2-(trimethylammonio)ethyl phosphate	-0.946597	0.00420163
GEN1	(2R)-2-[(9E)-9-Octadecenoyloxy]-3-(stearoyloxy)propyl 2-(trimethylammonio)ethyl phosphate	-0.900901	0.0142443
MTBP	(2R)-2-[(9E)-9-Octadecenoyloxy]-3-(stearoyloxy)propyl 2-(trimethylammonio)ethyl phosphate	-0.905726	0.0129125
DSCC1	(2R)-2-[(9E)-9-Octadecenoyloxy]-3-(stearoyloxy)propyl 2-(trimethylammonio)ethyl phosphate	-0.833927	0.0390803
RAD54B	(2R)-2-[(9E)-9-Octadecenoyloxy]-3-(stearoyloxy)propyl 2-(trimethylammonio)ethyl phosphate	-0.909806	0.0118356
PCLAF	(2R)-2-[(9E)-9-Octadecenoyloxy]-3-(stearoyloxy)propyl 2-(trimethylammonio)ethyl phosphate	-0.920647	0.00919555
PHGDH	(2R)-2-[(9E)-9-Octadecenoyloxy]-3-(stearoyloxy)propyl 2-(trimethylammonio)ethyl phosphate	-0.967094	0.00160643
SASS6	(2R)-2-[(9E)-9-Octadecenoyloxy]-3-(stearoyloxy)propyl 2-(trimethylammonio)ethyl phosphate	-0.976627	0.000813036
CCNB2	(2R)-2-[(9E)-9-Octadecenoyloxy]-3-(stearoyloxy)propyl 2-(trimethylammonio)ethyl phosphate	-0.931846	0.00680907
SMC1B	(2R)-2-[(9E)-9-Octadecenoyloxy]-3-(stearoyloxy)propyl 2-(trimethylammonio)ethyl phosphate	-0.854281	0.0303038
GLI1	(2R)-2-[(9E)-9-Octadecenoyloxy]-3-(stearoyloxy)propyl 2-(trimethylammonio)ethyl phosphate	-0.92267	0.00873867
NCAPD2	(2R)-2-[(9E)-9-Octadecenoyloxy]-3-(stearoyloxy)propyl 2-(trimethylammonio)ethyl phosphate	-0.895101	0.0159284
FOXM1	(2R)-2-[(9E)-9-Octadecenoyloxy]-3-(stearoyloxy)propyl 2-(trimethylammonio)ethyl phosphate	-0.911026	0.0115223
E2F7	Methylphosphate	0.98325	0.000418518
FANCA	Methylphosphate	0.928632	0.00745837
FBXL8	Methylphosphate	-0.878413	0.0212765
CENPT	Methylphosphate	0.950131	0.0036684
KNL1	Methylphosphate	0.881281	0.0203047
BUB1B	Methylphosphate	0.95596	0.00286662
CLSPN	Methylphosphate	0.966338	0.00168064
CDCA8	Methylphosphate	0.917103	0.010023
NDC80	Methylphosphate	0.976421	0.000827409
CABLES1	Methylphosphate	-0.823702	0.0438816
GADD45A	Methylphosphate	-0.856282	0.0294982
KIF2C	Methylphosphate	0.924515	0.00833201
CDC20	Methylphosphate	0.84744	0.0331366
EDN1	Methylphosphate	-0.963279	0.00199784
KIFC1	Methylphosphate	0.909572	0.0118961
KIF23	Methylphosphate	0.936662	0.0058906
GLYATL3	Methylphosphate	0.920989	0.00911746
MCM3	Methylphosphate	0.940788	0.00515536
FBXO5	Methylphosphate	0.921406	0.00902287
TICRR	Methylphosphate	0.960736	0.00228222
PRC1	Methylphosphate	0.911827	0.011319
FANCM	Methylphosphate	0.95717	0.00271227
NCAPG	Methylphosphate	0.941292	0.00506881
MND1	Methylphosphate	0.902325	0.0138446
PLK4	Methylphosphate	0.889983	0.0174898
HSPA4L	Methylphosphate	0.86632	0.0256112
CEP126	Methylphosphate	0.84196	0.0354914
HAUS6	Methylphosphate	0.916444	0.0101807
CHEK1	Methylphosphate	0.972794	0.00110019
CENPF	Methylphosphate	0.920729	0.00917687
NEK2	Methylphosphate	0.96667	0.00164782
RGS2	Methylphosphate	-0.949992	0.00368861
AHCTF1	Methylphosphate	0.907942	0.012322
ASPM	Methylphosphate	0.907573	0.0124194
MASTL	Methylphosphate	0.896638	0.0154735
PDS5B	Methylphosphate	0.865579	0.025889
AXIN2	Methylphosphate	0.862572	0.0270319
KIF18B	Methylphosphate	0.932933	0.00659622
BRCA1	Methylphosphate	0.972721	0.00110606
TOP2A	Methylphosphate	0.972309	0.00113958
PRR11	Methylphosphate	0.933589	0.00646921
SMC2	Methylphosphate	0.888313	0.0180144
ATAD5	Methylphosphate	0.952788	0.00329085
SPAG5	Methylphosphate	0.965131	0.00180258
SGO1	Methylphosphate	0.941576	0.0050204
TRIM71	Methylphosphate	0.885924	0.0187777
MCM2	Methylphosphate	0.926005	0.00801023
ATR	Methylphosphate	0.893816	0.0163138
ECT2	Methylphosphate	0.866381	0.0255884
ADAMTS1	Methylphosphate	-0.887964	0.0181249
PBK	Methylphosphate	0.954858	0.00301073
POLE	Methylphosphate	0.90118	0.0141657
RHOU	Methylphosphate	0.820539	0.0454195
CDK1	Methylphosphate	0.926335	0.00793988
ZWINT	Methylphosphate	0.880218	0.0206624
KIF20B	Methylphosphate	0.925958	0.00802039
KIF11	Methylphosphate	0.957403	0.00268315
SMC3	Methylphosphate	0.897724	0.0151556
SGO2	Methylphosphate	0.975221	0.000913366
CENPK	Methylphosphate	0.867263	0.0252594
CCNB1	Methylphosphate	0.937374	0.00576023
PCM1	Methylphosphate	0.898612	0.0148982
TPX2	Methylphosphate	0.949398	0.00377602
FAM83D	Methylphosphate	0.964322	0.0018867
UBE2C	Methylphosphate	0.957563	0.00266315
XRCC2	Methylphosphate	0.944999	0.0044544
ANLN	Methylphosphate	0.91284	0.0110642
CDCA5	Methylphosphate	0.980503	0.000566512
CCNB3	Methylphosphate	0.97478	0.000946039
KIF4A	Methylphosphate	0.932424	0.00669543
SAPCD2	Methylphosphate	0.865209	0.0260284
KIF18A	Methylphosphate	0.92616	0.00797721
E2F8	Methylphosphate	0.951712	0.00344136
KIF3A	Methylphosphate	0.855224	0.0299231
KIF20A	Methylphosphate	0.906839	0.0126141
PLK1	Methylphosphate	0.93726	0.005781
CCP110	Methylphosphate	0.886068	0.0187313
RMI2	Methylphosphate	0.900327	0.014407
CCNF	Methylphosphate	0.959896	0.0023802
BUB1	Methylphosphate	0.934561	0.00628335
NCAPH	Methylphosphate	0.939775	0.00533132
TTK	Methylphosphate	0.961485	0.00219656
CENPA	Methylphosphate	0.925909	0.00803078
GEN1	Methylphosphate	0.883546	0.0195528
MTBP	Methylphosphate	0.970743	0.00127144
DSCC1	Methylphosphate	0.946455	0.00422384
RAD54B	Methylphosphate	0.845289	0.0340519
PCLAF	Methylphosphate	0.94673	0.00418094
PHGDH	Methylphosphate	0.935316	0.0061407
SASS6	Methylphosphate	0.883679	0.0195089
CCNB2	Methylphosphate	0.944246	0.00457617
SMC1B	Methylphosphate	0.853384	0.0306684
TUBA1B	Methylphosphate	0.901871	0.0139716
ESPL1	Methylphosphate	0.880986	0.0204036
GLI1	Methylphosphate	0.926105	0.00798906
NCAPD2	Methylphosphate	0.970642	0.0012802
FOXM1	Methylphosphate	0.960512	0.00230813
E2F7	2-Bromo-6-fluoro-3-methylbenzoic acid	0.869915	0.0242824
FBXL8	2-Bromo-6-fluoro-3-methylbenzoic acid	-0.864346	0.0263547
KNL1	2-Bromo-6-fluoro-3-methylbenzoic acid	0.87758	0.0215627
BUB1B	2-Bromo-6-fluoro-3-methylbenzoic acid	0.868029	0.0249753
NDC80	2-Bromo-6-fluoro-3-methylbenzoic acid	0.82554	0.0429997
GADD45A	2-Bromo-6-fluoro-3-methylbenzoic acid	-0.87069	0.0240004
EDN1	2-Bromo-6-fluoro-3-methylbenzoic acid	-0.935427	0.00611981
KIF23	2-Bromo-6-fluoro-3-methylbenzoic acid	0.863472	0.0266875
GLYATL3	2-Bromo-6-fluoro-3-methylbenzoic acid	0.942751	0.00482227
FBXO5	2-Bromo-6-fluoro-3-methylbenzoic acid	0.908193	0.0122559
PRC1	2-Bromo-6-fluoro-3-methylbenzoic acid	0.942062	0.00493798
FANCM	2-Bromo-6-fluoro-3-methylbenzoic acid	0.880244	0.0206536
NCAPG	2-Bromo-6-fluoro-3-methylbenzoic acid	0.881261	0.0203113
MAP9	2-Bromo-6-fluoro-3-methylbenzoic acid	0.888094	0.0180839
CEP135	2-Bromo-6-fluoro-3-methylbenzoic acid	0.939112	0.00544809
MND1	2-Bromo-6-fluoro-3-methylbenzoic acid	0.879233	0.0209964
PLK4	2-Bromo-6-fluoro-3-methylbenzoic acid	0.931513	0.00687507
HSPA4L	2-Bromo-6-fluoro-3-methylbenzoic acid	0.970783	0.00126798
NUDT6	2-Bromo-6-fluoro-3-methylbenzoic acid	0.923732	0.00850332
CENPE	2-Bromo-6-fluoro-3-methylbenzoic acid	0.975633	0.000883427
CEP126	2-Bromo-6-fluoro-3-methylbenzoic acid	0.819756	0.0458038
HAUS6	2-Bromo-6-fluoro-3-methylbenzoic acid	0.965783	0.00173617
CNTLN	2-Bromo-6-fluoro-3-methylbenzoic acid	0.986571	0.000269295
CHEK1	2-Bromo-6-fluoro-3-methylbenzoic acid	0.84608	0.0337137
CENPF	2-Bromo-6-fluoro-3-methylbenzoic acid	0.857774	0.0289037
NEK2	2-Bromo-6-fluoro-3-methylbenzoic acid	0.861591	0.0274097
RGS2	2-Bromo-6-fluoro-3-methylbenzoic acid	-0.826192	0.0426884
BRINP3	2-Bromo-6-fluoro-3-methylbenzoic acid	0.834485	0.0388256
AHCTF1	2-Bromo-6-fluoro-3-methylbenzoic acid	0.942471	0.00486911
SMC5	2-Bromo-6-fluoro-3-methylbenzoic acid	0.979622	0.000618665
PDS5B	2-Bromo-6-fluoro-3-methylbenzoic acid	0.975358	0.000903368
BRCA1	2-Bromo-6-fluoro-3-methylbenzoic acid	0.852898	0.030867
TOP2A	2-Bromo-6-fluoro-3-methylbenzoic acid	0.877275	0.0216679
SMC2	2-Bromo-6-fluoro-3-methylbenzoic acid	0.960592	0.00229885
ATAD5	2-Bromo-6-fluoro-3-methylbenzoic acid	0.856774	0.0293014
ATR	2-Bromo-6-fluoro-3-methylbenzoic acid	0.969069	0.00142034
ECT2	2-Bromo-6-fluoro-3-methylbenzoic acid	0.924879	0.0082528
ADAMTS1	2-Bromo-6-fluoro-3-methylbenzoic acid	-0.883712	0.0194979
PBK	2-Bromo-6-fluoro-3-methylbenzoic acid	0.88579	0.0188209
ZWINT	2-Bromo-6-fluoro-3-methylbenzoic acid	0.885172	0.019021
KIF20B	2-Bromo-6-fluoro-3-methylbenzoic acid	0.944815	0.00448404
KIF11	2-Bromo-6-fluoro-3-methylbenzoic acid	0.932289	0.0067219
SMC3	2-Bromo-6-fluoro-3-methylbenzoic acid	0.984567	0.000355447
SGO2	2-Bromo-6-fluoro-3-methylbenzoic acid	0.918028	0.00980379
CENPK	2-Bromo-6-fluoro-3-methylbenzoic acid	0.985798	0.000301102
CCNB1	2-Bromo-6-fluoro-3-methylbenzoic acid	0.81341	0.0489758
PCM1	2-Bromo-6-fluoro-3-methylbenzoic acid	0.933936	0.00640247
TPX2	2-Bromo-6-fluoro-3-methylbenzoic acid	0.8242	0.0436421
FAM83D	2-Bromo-6-fluoro-3-methylbenzoic acid	0.88199	0.0200678
UBE2C	2-Bromo-6-fluoro-3-methylbenzoic acid	0.836916	0.0377257
ANLN	2-Bromo-6-fluoro-3-methylbenzoic acid	0.880822	0.0204588
CCNB3	2-Bromo-6-fluoro-3-methylbenzoic acid	0.822596	0.0444167
LOC100526148	2-Bromo-6-fluoro-3-methylbenzoic acid	0.866754	0.0254488
KIF4A	2-Bromo-6-fluoro-3-methylbenzoic acid	0.825984	0.0427875
SLF1	2-Bromo-6-fluoro-3-methylbenzoic acid	0.931407	0.00689607
KIF3A	2-Bromo-6-fluoro-3-methylbenzoic acid	0.995243	3.39e-05
PLK1	2-Bromo-6-fluoro-3-methylbenzoic acid	0.836027	0.0381265
CCP110	2-Bromo-6-fluoro-3-methylbenzoic acid	0.955432	0.00293526
CCNF	2-Bromo-6-fluoro-3-methylbenzoic acid	0.812448	0.0494649
BUB1	2-Bromo-6-fluoro-3-methylbenzoic acid	0.859777	0.0281152
TTK	2-Bromo-6-fluoro-3-methylbenzoic acid	0.877758	0.0215012
CENPA	2-Bromo-6-fluoro-3-methylbenzoic acid	0.887347	0.0183211
GEN1	2-Bromo-6-fluoro-3-methylbenzoic acid	0.939044	0.00546026
FBXO43	2-Bromo-6-fluoro-3-methylbenzoic acid	0.946758	0.0041766
RAD54B	2-Bromo-6-fluoro-3-methylbenzoic acid	0.93667	0.00588908
PCLAF	2-Bromo-6-fluoro-3-methylbenzoic acid	0.854559	0.0301912
PHGDH	2-Bromo-6-fluoro-3-methylbenzoic acid	0.957449	0.00267736
SASS6	2-Bromo-6-fluoro-3-methylbenzoic acid	0.957086	0.00272284
CCNB2	2-Bromo-6-fluoro-3-methylbenzoic acid	0.823208	0.0441201
HFM1	2-Bromo-6-fluoro-3-methylbenzoic acid	0.939882	0.00531254
SMC1B	2-Bromo-6-fluoro-3-methylbenzoic acid	0.957884	0.00262322
TUBA1B	2-Bromo-6-fluoro-3-methylbenzoic acid	0.833382	0.0393294
NCAPD2	2-Bromo-6-fluoro-3-methylbenzoic acid	0.849061	0.0324543
EDN1	linoleoyl glycine	-0.865782	0.0258127
GLYATL3	linoleoyl glycine	0.899983	0.0145049
PRC1	linoleoyl glycine	0.873735	0.0229079
MAP9	linoleoyl glycine	0.887405	0.0183027
CEP135	linoleoyl glycine	0.956516	0.00279512
PLK4	linoleoyl glycine	0.877742	0.0215069
HSPA4L	linoleoyl glycine	0.947463	0.0040677
NUDT6	linoleoyl glycine	0.951154	0.0035207
CENPE	linoleoyl glycine	0.95658	0.00278708
HAUS6	linoleoyl glycine	0.896988	0.0153707
CNTLN	linoleoyl glycine	0.968361	0.00148566
BRINP3	linoleoyl glycine	0.868517	0.0247953
AHCTF1	linoleoyl glycine	0.898123	0.0150398
SMC5	linoleoyl glycine	0.947838	0.00401028
PDS5B	linoleoyl glycine	0.951806	0.00342803
SMC2	linoleoyl glycine	0.893535	0.0163987
ATR	linoleoyl glycine	0.930943	0.00698863
ECT2	linoleoyl glycine	0.857884	0.0288602
ADAMTS1	linoleoyl glycine	-0.854885	0.0300595
PIWIL2	linoleoyl glycine	0.837591	0.0374232
KIF20B	linoleoyl glycine	0.867913	0.0250184
KIF11	linoleoyl glycine	0.850225	0.0319687
SMC3	linoleoyl glycine	0.931384	0.00690065
SGO2	linoleoyl glycine	0.828639	0.0415311
CENPK	linoleoyl glycine	0.960297	0.00233322
PCM1	linoleoyl glycine	0.901748	0.014006
LOC100526148	linoleoyl glycine	0.939649	0.0053534
SLF1	linoleoyl glycine	0.955595	0.00291393
KIF3A	linoleoyl glycine	0.968771	0.00144766
CCP110	linoleoyl glycine	0.926589	0.00788594
GEN1	linoleoyl glycine	0.863904	0.026523
FBXO43	linoleoyl glycine	0.990778	0.000127175
RAD54B	linoleoyl glycine	0.882687	0.0198362
PHGDH	linoleoyl glycine	0.890932	0.0171951
SASS6	linoleoyl glycine	0.926333	0.00794033
HFM1	linoleoyl glycine	0.982258	0.000469372
SMC1B	linoleoyl glycine	0.88923	0.0177254
E2F7	1-octadecanoyl-2-[(9Z,12Z)-octadecadienoyl]-sn-glycero-3-phosphocholine	-0.88481	0.0191389
BUB1B	1-octadecanoyl-2-[(9Z,12Z)-octadecadienoyl]-sn-glycero-3-phosphocholine	-0.844361	0.0344502
CLSPN	1-octadecanoyl-2-[(9Z,12Z)-octadecadienoyl]-sn-glycero-3-phosphocholine	-0.854444	0.0302379
NDC80	1-octadecanoyl-2-[(9Z,12Z)-octadecadienoyl]-sn-glycero-3-phosphocholine	-0.854027	0.0304071
TUBB2B	1-octadecanoyl-2-[(9Z,12Z)-octadecadienoyl]-sn-glycero-3-phosphocholine	0.851248	0.031545
EDN1	1-octadecanoyl-2-[(9Z,12Z)-octadecadienoyl]-sn-glycero-3-phosphocholine	0.953455	0.00319918
KIF23	1-octadecanoyl-2-[(9Z,12Z)-octadecadienoyl]-sn-glycero-3-phosphocholine	-0.837986	0.0372466
GLYATL3	1-octadecanoyl-2-[(9Z,12Z)-octadecadienoyl]-sn-glycero-3-phosphocholine	-0.949226	0.00380148
FBXO5	1-octadecanoyl-2-[(9Z,12Z)-octadecadienoyl]-sn-glycero-3-phosphocholine	-0.835905	0.0381814
PRC1	1-octadecanoyl-2-[(9Z,12Z)-octadecadienoyl]-sn-glycero-3-phosphocholine	-0.864427	0.0263243
FANCM	1-octadecanoyl-2-[(9Z,12Z)-octadecadienoyl]-sn-glycero-3-phosphocholine	-0.896059	0.0156441
NCAPG	1-octadecanoyl-2-[(9Z,12Z)-octadecadienoyl]-sn-glycero-3-phosphocholine	-0.845168	0.0341034
MAP9	1-octadecanoyl-2-[(9Z,12Z)-octadecadienoyl]-sn-glycero-3-phosphocholine	-0.840952	0.0359327
CEP135	1-octadecanoyl-2-[(9Z,12Z)-octadecadienoyl]-sn-glycero-3-phosphocholine	-0.880887	0.0204369
PLK4	1-octadecanoyl-2-[(9Z,12Z)-octadecadienoyl]-sn-glycero-3-phosphocholine	-0.884407	0.0192705
HSPA4L	1-octadecanoyl-2-[(9Z,12Z)-octadecadienoyl]-sn-glycero-3-phosphocholine	-0.917789	0.00986007
CEP126	1-octadecanoyl-2-[(9Z,12Z)-octadecadienoyl]-sn-glycero-3-phosphocholine	-0.89108	0.0171492
HAUS6	1-octadecanoyl-2-[(9Z,12Z)-octadecadienoyl]-sn-glycero-3-phosphocholine	-0.906093	0.0128138
CNTLN	1-octadecanoyl-2-[(9Z,12Z)-octadecadienoyl]-sn-glycero-3-phosphocholine	-0.819849	0.0457582
CHEK1	1-octadecanoyl-2-[(9Z,12Z)-octadecadienoyl]-sn-glycero-3-phosphocholine	-0.869828	0.0243142
CENPF	1-octadecanoyl-2-[(9Z,12Z)-octadecadienoyl]-sn-glycero-3-phosphocholine	-0.873626	0.0229464
NEK2	1-octadecanoyl-2-[(9Z,12Z)-octadecadienoyl]-sn-glycero-3-phosphocholine	-0.871363	0.023757
RGS2	1-octadecanoyl-2-[(9Z,12Z)-octadecadienoyl]-sn-glycero-3-phosphocholine	0.84443	0.0344206
AHCTF1	1-octadecanoyl-2-[(9Z,12Z)-octadecadienoyl]-sn-glycero-3-phosphocholine	-0.936988	0.00583064
SMC5	1-octadecanoyl-2-[(9Z,12Z)-octadecadienoyl]-sn-glycero-3-phosphocholine	-0.859151	0.0283606
ASPM	1-octadecanoyl-2-[(9Z,12Z)-octadecadienoyl]-sn-glycero-3-phosphocholine	-0.811963	0.0497124
PDS5B	1-octadecanoyl-2-[(9Z,12Z)-octadecadienoyl]-sn-glycero-3-phosphocholine	-0.929865	0.00720594
BRCA1	1-octadecanoyl-2-[(9Z,12Z)-octadecadienoyl]-sn-glycero-3-phosphocholine	-0.907479	0.0124442
TOP2A	1-octadecanoyl-2-[(9Z,12Z)-octadecadienoyl]-sn-glycero-3-phosphocholine	-0.913518	0.0108952
SMC2	1-octadecanoyl-2-[(9Z,12Z)-octadecadienoyl]-sn-glycero-3-phosphocholine	-0.867264	0.0252589
ATAD5	1-octadecanoyl-2-[(9Z,12Z)-octadecadienoyl]-sn-glycero-3-phosphocholine	-0.93407	0.00637687
SPAG5	1-octadecanoyl-2-[(9Z,12Z)-octadecadienoyl]-sn-glycero-3-phosphocholine	-0.829182	0.0412759
SGO1	1-octadecanoyl-2-[(9Z,12Z)-octadecadienoyl]-sn-glycero-3-phosphocholine	-0.846773	0.0334189
ATR	1-octadecanoyl-2-[(9Z,12Z)-octadecadienoyl]-sn-glycero-3-phosphocholine	-0.900412	0.0143827
ECT2	1-octadecanoyl-2-[(9Z,12Z)-octadecadienoyl]-sn-glycero-3-phosphocholine	-0.835069	0.0385599
ADAMTS1	1-octadecanoyl-2-[(9Z,12Z)-octadecadienoyl]-sn-glycero-3-phosphocholine	0.966971	0.00161835
PBK	1-octadecanoyl-2-[(9Z,12Z)-octadecadienoyl]-sn-glycero-3-phosphocholine	-0.837099	0.0376437
KIF20B	1-octadecanoyl-2-[(9Z,12Z)-octadecadienoyl]-sn-glycero-3-phosphocholine	-0.884267	0.0193162
KIF11	1-octadecanoyl-2-[(9Z,12Z)-octadecadienoyl]-sn-glycero-3-phosphocholine	-0.912629	0.0111171
SMC3	1-octadecanoyl-2-[(9Z,12Z)-octadecadienoyl]-sn-glycero-3-phosphocholine	-0.9107	0.0116058
SGO2	1-octadecanoyl-2-[(9Z,12Z)-octadecadienoyl]-sn-glycero-3-phosphocholine	-0.911963	0.0112847
CENPK	1-octadecanoyl-2-[(9Z,12Z)-octadecadienoyl]-sn-glycero-3-phosphocholine	-0.927127	0.00777216
PCM1	1-octadecanoyl-2-[(9Z,12Z)-octadecadienoyl]-sn-glycero-3-phosphocholine	-0.949475	0.00376468
MYB	1-octadecanoyl-2-[(9Z,12Z)-octadecadienoyl]-sn-glycero-3-phosphocholine	-0.856114	0.0295652
TPX2	1-octadecanoyl-2-[(9Z,12Z)-octadecadienoyl]-sn-glycero-3-phosphocholine	-0.826358	0.0426098
FAM83D	1-octadecanoyl-2-[(9Z,12Z)-octadecadienoyl]-sn-glycero-3-phosphocholine	-0.889984	0.0174894
UBE2C	1-octadecanoyl-2-[(9Z,12Z)-octadecadienoyl]-sn-glycero-3-phosphocholine	-0.812876	0.0492472
ANLN	1-octadecanoyl-2-[(9Z,12Z)-octadecadienoyl]-sn-glycero-3-phosphocholine	-0.852482	0.0310371
CDCA5	1-octadecanoyl-2-[(9Z,12Z)-octadecadienoyl]-sn-glycero-3-phosphocholine	-0.839097	0.0367516
CCNB3	1-octadecanoyl-2-[(9Z,12Z)-octadecadienoyl]-sn-glycero-3-phosphocholine	-0.890141	0.0174406
TUBB4A	1-octadecanoyl-2-[(9Z,12Z)-octadecadienoyl]-sn-glycero-3-phosphocholine	0.895632	0.0157705
SLF1	1-octadecanoyl-2-[(9Z,12Z)-octadecadienoyl]-sn-glycero-3-phosphocholine	-0.835009	0.0385874
KIF3A	1-octadecanoyl-2-[(9Z,12Z)-octadecadienoyl]-sn-glycero-3-phosphocholine	-0.908337	0.0122181
NUPR1	1-octadecanoyl-2-[(9Z,12Z)-octadecadienoyl]-sn-glycero-3-phosphocholine	0.815551	0.0478947
CCP110	1-octadecanoyl-2-[(9Z,12Z)-octadecadienoyl]-sn-glycero-3-phosphocholine	-0.917199	0.01
CCNF	1-octadecanoyl-2-[(9Z,12Z)-octadecadienoyl]-sn-glycero-3-phosphocholine	-0.844881	0.0342268
BUB1	1-octadecanoyl-2-[(9Z,12Z)-octadecadienoyl]-sn-glycero-3-phosphocholine	-0.858558	0.0285938
NCAPH	1-octadecanoyl-2-[(9Z,12Z)-octadecadienoyl]-sn-glycero-3-phosphocholine	-0.812779	0.0492961
TTK	1-octadecanoyl-2-[(9Z,12Z)-octadecadienoyl]-sn-glycero-3-phosphocholine	-0.879969	0.0207464
CENPA	1-octadecanoyl-2-[(9Z,12Z)-octadecadienoyl]-sn-glycero-3-phosphocholine	-0.843524	0.0348115
MTBP	1-octadecanoyl-2-[(9Z,12Z)-octadecadienoyl]-sn-glycero-3-phosphocholine	-0.822543	0.0444422
PCLAF	1-octadecanoyl-2-[(9Z,12Z)-octadecadienoyl]-sn-glycero-3-phosphocholine	-0.823269	0.0440908
PHGDH	1-octadecanoyl-2-[(9Z,12Z)-octadecadienoyl]-sn-glycero-3-phosphocholine	-0.907781	0.0123645
SASS6	1-octadecanoyl-2-[(9Z,12Z)-octadecadienoyl]-sn-glycero-3-phosphocholine	-0.940354	0.00523037
CCNB2	1-octadecanoyl-2-[(9Z,12Z)-octadecadienoyl]-sn-glycero-3-phosphocholine	-0.818676	0.0463365
SMC1B	1-octadecanoyl-2-[(9Z,12Z)-octadecadienoyl]-sn-glycero-3-phosphocholine	-0.811904	0.0497427
GLI1	1-octadecanoyl-2-[(9Z,12Z)-octadecadienoyl]-sn-glycero-3-phosphocholine	-0.81877	0.0462904
NCAPD2	1-octadecanoyl-2-[(9Z,12Z)-octadecadienoyl]-sn-glycero-3-phosphocholine	-0.829964	0.0409105
E2F7	2-Bromo-4-methoxyphenylacetic acid	0.975027	0.00092767
FANCA	2-Bromo-4-methoxyphenylacetic acid	0.852039	0.031219
FBXL8	2-Bromo-4-methoxyphenylacetic acid	-0.910814	0.0115766
CENPT	2-Bromo-4-methoxyphenylacetic acid	0.862258	0.0271528
KNL1	2-Bromo-4-methoxyphenylacetic acid	0.905583	0.0129511
BUB1B	2-Bromo-4-methoxyphenylacetic acid	0.946732	0.00418071
CLSPN	2-Bromo-4-methoxyphenylacetic acid	0.937349	0.00576475
CDCA8	2-Bromo-4-methoxyphenylacetic acid	0.834168	0.0389702
NDC80	2-Bromo-4-methoxyphenylacetic acid	0.958834	0.00250711
CABLES1	2-Bromo-4-methoxyphenylacetic acid	-0.829314	0.041214
GADD45A	2-Bromo-4-methoxyphenylacetic acid	-0.870896	0.023926
KIF2C	2-Bromo-4-methoxyphenylacetic acid	0.869644	0.0243815
TUBB2B	2-Bromo-4-methoxyphenylacetic acid	-0.834305	0.0389077
EDN1	2-Bromo-4-methoxyphenylacetic acid	-0.974072	0.000999714
KIFC1	2-Bromo-4-methoxyphenylacetic acid	0.838126	0.0371841
KIF23	2-Bromo-4-methoxyphenylacetic acid	0.903286	0.013578
GLYATL3	2-Bromo-4-methoxyphenylacetic acid	0.936911	0.00584469
MCM3	2-Bromo-4-methoxyphenylacetic acid	0.875235	0.0223783
CPEB1	2-Bromo-4-methoxyphenylacetic acid	-0.825853	0.0428503
FBXO5	2-Bromo-4-methoxyphenylacetic acid	0.964698	0.0018473
TICRR	2-Bromo-4-methoxyphenylacetic acid	0.913276	0.0109554
PRC1	2-Bromo-4-methoxyphenylacetic acid	0.924081	0.00842677
FANCM	2-Bromo-4-methoxyphenylacetic acid	0.930072	0.00716402
NCAPG	2-Bromo-4-methoxyphenylacetic acid	0.914741	0.0105937
CEP135	2-Bromo-4-methoxyphenylacetic acid	0.813717	0.0488198
MND1	2-Bromo-4-methoxyphenylacetic acid	0.87694	0.0217839
PLK4	2-Bromo-4-methoxyphenylacetic acid	0.900509	0.0143554
HSPA4L	2-Bromo-4-methoxyphenylacetic acid	0.90271	0.0137376
CENPE	2-Bromo-4-methoxyphenylacetic acid	0.84231	0.0353385
CEP126	2-Bromo-4-methoxyphenylacetic acid	0.831606	0.0401471
HAUS6	2-Bromo-4-methoxyphenylacetic acid	0.960191	0.00234556
CNTLN	2-Bromo-4-methoxyphenylacetic acid	0.87729	0.0216629
CHEK1	2-Bromo-4-methoxyphenylacetic acid	0.954578	0.00304788
CENPF	2-Bromo-4-methoxyphenylacetic acid	0.884847	0.0191269
NEK2	2-Bromo-4-methoxyphenylacetic acid	0.936188	0.00597798
RGS2	2-Bromo-4-methoxyphenylacetic acid	-0.941587	0.00501854
AHCTF1	2-Bromo-4-methoxyphenylacetic acid	0.922706	0.00873075
SMC5	2-Bromo-4-methoxyphenylacetic acid	0.892237	0.0167935
ASPM	2-Bromo-4-methoxyphenylacetic acid	0.839111	0.0367457
MASTL	2-Bromo-4-methoxyphenylacetic acid	0.899972	0.014508
PDS5B	2-Bromo-4-methoxyphenylacetic acid	0.909927	0.0118045
AXIN2	2-Bromo-4-methoxyphenylacetic acid	0.849846	0.0321267
KIF18B	2-Bromo-4-methoxyphenylacetic acid	0.836664	0.0378393
BRCA1	2-Bromo-4-methoxyphenylacetic acid	0.937293	0.00577504
TOP2A	2-Bromo-4-methoxyphenylacetic acid	0.947036	0.00413349
PRR11	2-Bromo-4-methoxyphenylacetic acid	0.880772	0.0204757
SMC2	2-Bromo-4-methoxyphenylacetic acid	0.93424	0.00634444
ATAD5	2-Bromo-4-methoxyphenylacetic acid	0.941674	0.00500369
SPAG5	2-Bromo-4-methoxyphenylacetic acid	0.905889	0.0128686
SGO1	2-Bromo-4-methoxyphenylacetic acid	0.889453	0.0176555
TRIM71	2-Bromo-4-methoxyphenylacetic acid	0.893939	0.0162767
MCM2	2-Bromo-4-methoxyphenylacetic acid	0.841598	0.0356497
ATR	2-Bromo-4-methoxyphenylacetic acid	0.921279	0.00905168
ECT2	2-Bromo-4-methoxyphenylacetic acid	0.892369	0.0167532
ADAMTS1	2-Bromo-4-methoxyphenylacetic acid	-0.902803	0.0137117
PBK	2-Bromo-4-methoxyphenylacetic acid	0.956576	0.00278749
POLE	2-Bromo-4-methoxyphenylacetic acid	0.838759	0.0369018
RHOU	2-Bromo-4-methoxyphenylacetic acid	0.856902	0.0292503
CDK1	2-Bromo-4-methoxyphenylacetic acid	0.878851	0.0211267
ZWINT	2-Bromo-4-methoxyphenylacetic acid	0.930777	0.00702193
KIF20B	2-Bromo-4-methoxyphenylacetic acid	0.947542	0.0040556
KIF11	2-Bromo-4-methoxyphenylacetic acid	0.964533	0.00186455
SMC3	2-Bromo-4-methoxyphenylacetic acid	0.951782	0.00343145
SGO2	2-Bromo-4-methoxyphenylacetic acid	0.973616	0.00103498
CENPK	2-Bromo-4-methoxyphenylacetic acid	0.919485	0.0094631
CCNB1	2-Bromo-4-methoxyphenylacetic acid	0.899733	0.0145763
PCM1	2-Bromo-4-methoxyphenylacetic acid	0.913799	0.0108257
TPX2	2-Bromo-4-methoxyphenylacetic acid	0.903734	0.0134548
FAM83D	2-Bromo-4-methoxyphenylacetic acid	0.944626	0.00451457
UBE2C	2-Bromo-4-methoxyphenylacetic acid	0.926926	0.00781468
XRCC2	2-Bromo-4-methoxyphenylacetic acid	0.923558	0.00854171
ANLN	2-Bromo-4-methoxyphenylacetic acid	0.911167	0.0114866
CDCA5	2-Bromo-4-methoxyphenylacetic acid	0.948821	0.0038619
CCNB3	2-Bromo-4-methoxyphenylacetic acid	0.928298	0.00752737
KIF4A	2-Bromo-4-methoxyphenylacetic acid	0.88482	0.0191356
SAPCD2	2-Bromo-4-methoxyphenylacetic acid	0.812844	0.0492631
KIF18A	2-Bromo-4-methoxyphenylacetic acid	0.889565	0.0176205
E2F8	2-Bromo-4-methoxyphenylacetic acid	0.934301	0.00633274
GJA1	2-Bromo-4-methoxyphenylacetic acid	0.812476	0.0494507
TUBB4A	2-Bromo-4-methoxyphenylacetic acid	-0.827565	0.0420371
KIF3A	2-Bromo-4-methoxyphenylacetic acid	0.91857	0.00967627
KIF20A	2-Bromo-4-methoxyphenylacetic acid	0.864523	0.0262876
NUPR1	2-Bromo-4-methoxyphenylacetic acid	-0.82515	0.0431861
PLK1	2-Bromo-4-methoxyphenylacetic acid	0.903498	0.0135197
CCP110	2-Bromo-4-methoxyphenylacetic acid	0.910553	0.0116433
RMI2	2-Bromo-4-methoxyphenylacetic acid	0.846737	0.0334343
CCNF	2-Bromo-4-methoxyphenylacetic acid	0.909564	0.0118982
BUB1	2-Bromo-4-methoxyphenylacetic acid	0.904401	0.0132718
NCAPH	2-Bromo-4-methoxyphenylacetic acid	0.868878	0.0246624
TTK	2-Bromo-4-methoxyphenylacetic acid	0.942857	0.00480461
CENPA	2-Bromo-4-methoxyphenylacetic acid	0.904091	0.0133568
GEN1	2-Bromo-4-methoxyphenylacetic acid	0.908614	0.0121456
MTBP	2-Bromo-4-methoxyphenylacetic acid	0.930346	0.00710863
DSCC1	2-Bromo-4-methoxyphenylacetic acid	0.93844	0.0055678
RAD54B	2-Bromo-4-methoxyphenylacetic acid	0.866251	0.0256369
PCLAF	2-Bromo-4-methoxyphenylacetic acid	0.938791	0.00550507
PHGDH	2-Bromo-4-methoxyphenylacetic acid	0.95411	0.00311048
SASS6	2-Bromo-4-methoxyphenylacetic acid	0.913424	0.0109187
CCNB2	2-Bromo-4-methoxyphenylacetic acid	0.903175	0.0136087
SMC1B	2-Bromo-4-methoxyphenylacetic acid	0.92704	0.00779052
TUBA1B	2-Bromo-4-methoxyphenylacetic acid	0.914888	0.0105579
GLI1	2-Bromo-4-methoxyphenylacetic acid	0.867626	0.0251244
NCAPD2	2-Bromo-4-methoxyphenylacetic acid	0.941938	0.00495885
FOXM1	2-Bromo-4-methoxyphenylacetic acid	0.915583	0.0103885
CAPN3	N-(2-Hydroxyethyl)-2-(3-nitro-1H-1,2,4-triazol-1-yl)acetamide	0.871317	0.0237734
FBXL8	N-(2-Hydroxyethyl)-2-(3-nitro-1H-1,2,4-triazol-1-yl)acetamide	0.855506	0.0298095
CABLES1	N-(2-Hydroxyethyl)-2-(3-nitro-1H-1,2,4-triazol-1-yl)acetamide	0.895662	0.0157616
GADD45A	N-(2-Hydroxyethyl)-2-(3-nitro-1H-1,2,4-triazol-1-yl)acetamide	0.9	0.0144999
CDC20	N-(2-Hydroxyethyl)-2-(3-nitro-1H-1,2,4-triazol-1-yl)acetamide	-0.849948	0.0320842
KIFC1	N-(2-Hydroxyethyl)-2-(3-nitro-1H-1,2,4-triazol-1-yl)acetamide	-0.815795	0.0477719
KIF23	N-(2-Hydroxyethyl)-2-(3-nitro-1H-1,2,4-triazol-1-yl)acetamide	-0.852144	0.0311761
PRC1	N-(2-Hydroxyethyl)-2-(3-nitro-1H-1,2,4-triazol-1-yl)acetamide	-0.819667	0.0458478
FANCM	N-(2-Hydroxyethyl)-2-(3-nitro-1H-1,2,4-triazol-1-yl)acetamide	-0.812537	0.0494195
NCAPG	N-(2-Hydroxyethyl)-2-(3-nitro-1H-1,2,4-triazol-1-yl)acetamide	-0.870959	0.0239031
MND1	N-(2-Hydroxyethyl)-2-(3-nitro-1H-1,2,4-triazol-1-yl)acetamide	-0.890486	0.0173332
PRR11	N-(2-Hydroxyethyl)-2-(3-nitro-1H-1,2,4-triazol-1-yl)acetamide	-0.824785	0.0433608
SPAG5	N-(2-Hydroxyethyl)-2-(3-nitro-1H-1,2,4-triazol-1-yl)acetamide	-0.824461	0.0435164
CDK1	N-(2-Hydroxyethyl)-2-(3-nitro-1H-1,2,4-triazol-1-yl)acetamide	-0.824294	0.0435966
TPX2	N-(2-Hydroxyethyl)-2-(3-nitro-1H-1,2,4-triazol-1-yl)acetamide	-0.830634	0.040598
UBE2C	N-(2-Hydroxyethyl)-2-(3-nitro-1H-1,2,4-triazol-1-yl)acetamide	-0.838977	0.0368049
KIF4A	N-(2-Hydroxyethyl)-2-(3-nitro-1H-1,2,4-triazol-1-yl)acetamide	-0.855267	0.0299055
SAPCD2	N-(2-Hydroxyethyl)-2-(3-nitro-1H-1,2,4-triazol-1-yl)acetamide	-0.83421	0.038951
KIF18A	N-(2-Hydroxyethyl)-2-(3-nitro-1H-1,2,4-triazol-1-yl)acetamide	-0.813452	0.0489543
PLK1	N-(2-Hydroxyethyl)-2-(3-nitro-1H-1,2,4-triazol-1-yl)acetamide	-0.913118	0.0109949
RMI2	N-(2-Hydroxyethyl)-2-(3-nitro-1H-1,2,4-triazol-1-yl)acetamide	-0.902656	0.0137525
LOC100521659	N-(2-Hydroxyethyl)-2-(3-nitro-1H-1,2,4-triazol-1-yl)acetamide	0.928688	0.00744686
MEI4	N-(2-Hydroxyethyl)-2-(3-nitro-1H-1,2,4-triazol-1-yl)acetamide	0.904501	0.0132447
CENPA	N-(2-Hydroxyethyl)-2-(3-nitro-1H-1,2,4-triazol-1-yl)acetamide	-0.848456	0.0327084
GEN1	N-(2-Hydroxyethyl)-2-(3-nitro-1H-1,2,4-triazol-1-yl)acetamide	-0.862136	0.0271997
RAD54B	N-(2-Hydroxyethyl)-2-(3-nitro-1H-1,2,4-triazol-1-yl)acetamide	-0.851039	0.0316314
CCNB2	N-(2-Hydroxyethyl)-2-(3-nitro-1H-1,2,4-triazol-1-yl)acetamide	-0.814969	0.0481872
TUBA1B	N-(2-Hydroxyethyl)-2-(3-nitro-1H-1,2,4-triazol-1-yl)acetamide	-0.859249	0.0283222
GLI1	N-(2-Hydroxyethyl)-2-(3-nitro-1H-1,2,4-triazol-1-yl)acetamide	-0.829561	0.0410986
NCAPD2	N-(2-Hydroxyethyl)-2-(3-nitro-1H-1,2,4-triazol-1-yl)acetamide	-0.870318	0.0241358
E2F7	6-(2-(3-Hydroxy-2,2,5a-trimethyl-7-methylidenedecahydro-1-benzoxepin-6-yl)ethyl)-2,2,5a,7-tetramethyldecahydro-1-benzoxepine-3,4,6-triol	0.949124	0.00381669
FBXL8	6-(2-(3-Hydroxy-2,2,5a-trimethyl-7-methylidenedecahydro-1-benzoxepin-6-yl)ethyl)-2,2,5a,7-tetramethyldecahydro-1-benzoxepine-3,4,6-triol	-0.918162	0.00977215
KNL1	6-(2-(3-Hydroxy-2,2,5a-trimethyl-7-methylidenedecahydro-1-benzoxepin-6-yl)ethyl)-2,2,5a,7-tetramethyldecahydro-1-benzoxepine-3,4,6-triol	0.913441	0.0109144
BUB1B	6-(2-(3-Hydroxy-2,2,5a-trimethyl-7-methylidenedecahydro-1-benzoxepin-6-yl)ethyl)-2,2,5a,7-tetramethyldecahydro-1-benzoxepine-3,4,6-triol	0.936254	0.00596581
CLSPN	6-(2-(3-Hydroxy-2,2,5a-trimethyl-7-methylidenedecahydro-1-benzoxepin-6-yl)ethyl)-2,2,5a,7-tetramethyldecahydro-1-benzoxepine-3,4,6-triol	0.895303	0.0158685
NDC80	6-(2-(3-Hydroxy-2,2,5a-trimethyl-7-methylidenedecahydro-1-benzoxepin-6-yl)ethyl)-2,2,5a,7-tetramethyldecahydro-1-benzoxepine-3,4,6-triol	0.916957	0.0100579
CABLES1	6-(2-(3-Hydroxy-2,2,5a-trimethyl-7-methylidenedecahydro-1-benzoxepin-6-yl)ethyl)-2,2,5a,7-tetramethyldecahydro-1-benzoxepine-3,4,6-triol	-0.83888	0.0368483
GADD45A	6-(2-(3-Hydroxy-2,2,5a-trimethyl-7-methylidenedecahydro-1-benzoxepin-6-yl)ethyl)-2,2,5a,7-tetramethyldecahydro-1-benzoxepine-3,4,6-triol	-0.914035	0.0107674
KIF2C	6-(2-(3-Hydroxy-2,2,5a-trimethyl-7-methylidenedecahydro-1-benzoxepin-6-yl)ethyl)-2,2,5a,7-tetramethyldecahydro-1-benzoxepine-3,4,6-triol	0.826676	0.0424584
CDC20	6-(2-(3-Hydroxy-2,2,5a-trimethyl-7-methylidenedecahydro-1-benzoxepin-6-yl)ethyl)-2,2,5a,7-tetramethyldecahydro-1-benzoxepine-3,4,6-triol	0.820073	0.0456483
EDN1	6-(2-(3-Hydroxy-2,2,5a-trimethyl-7-methylidenedecahydro-1-benzoxepin-6-yl)ethyl)-2,2,5a,7-tetramethyldecahydro-1-benzoxepine-3,4,6-triol	-0.983848	0.000389215
KIF23	6-(2-(3-Hydroxy-2,2,5a-trimethyl-7-methylidenedecahydro-1-benzoxepin-6-yl)ethyl)-2,2,5a,7-tetramethyldecahydro-1-benzoxepine-3,4,6-triol	0.925883	0.00803641
GLYATL3	6-(2-(3-Hydroxy-2,2,5a-trimethyl-7-methylidenedecahydro-1-benzoxepin-6-yl)ethyl)-2,2,5a,7-tetramethyldecahydro-1-benzoxepine-3,4,6-triol	0.971769	0.00118424
CPEB1	6-(2-(3-Hydroxy-2,2,5a-trimethyl-7-methylidenedecahydro-1-benzoxepin-6-yl)ethyl)-2,2,5a,7-tetramethyldecahydro-1-benzoxepine-3,4,6-triol	-0.817705	0.0468184
FBXO5	6-(2-(3-Hydroxy-2,2,5a-trimethyl-7-methylidenedecahydro-1-benzoxepin-6-yl)ethyl)-2,2,5a,7-tetramethyldecahydro-1-benzoxepine-3,4,6-triol	0.954342	0.00307941
TICRR	6-(2-(3-Hydroxy-2,2,5a-trimethyl-7-methylidenedecahydro-1-benzoxepin-6-yl)ethyl)-2,2,5a,7-tetramethyldecahydro-1-benzoxepine-3,4,6-triol	0.862031	0.0272401
PRC1	6-(2-(3-Hydroxy-2,2,5a-trimethyl-7-methylidenedecahydro-1-benzoxepin-6-yl)ethyl)-2,2,5a,7-tetramethyldecahydro-1-benzoxepine-3,4,6-triol	0.96711	0.00160487
FANCM	6-(2-(3-Hydroxy-2,2,5a-trimethyl-7-methylidenedecahydro-1-benzoxepin-6-yl)ethyl)-2,2,5a,7-tetramethyldecahydro-1-benzoxepine-3,4,6-triol	0.944677	0.00450622
NCAPG	6-(2-(3-Hydroxy-2,2,5a-trimethyl-7-methylidenedecahydro-1-benzoxepin-6-yl)ethyl)-2,2,5a,7-tetramethyldecahydro-1-benzoxepine-3,4,6-triol	0.941223	0.00508063
MAP9	6-(2-(3-Hydroxy-2,2,5a-trimethyl-7-methylidenedecahydro-1-benzoxepin-6-yl)ethyl)-2,2,5a,7-tetramethyldecahydro-1-benzoxepine-3,4,6-triol	0.879417	0.0209337
CEP135	6-(2-(3-Hydroxy-2,2,5a-trimethyl-7-methylidenedecahydro-1-benzoxepin-6-yl)ethyl)-2,2,5a,7-tetramethyldecahydro-1-benzoxepine-3,4,6-triol	0.90726	0.0125024
MND1	6-(2-(3-Hydroxy-2,2,5a-trimethyl-7-methylidenedecahydro-1-benzoxepin-6-yl)ethyl)-2,2,5a,7-tetramethyldecahydro-1-benzoxepine-3,4,6-triol	0.924479	0.00833966
PLK4	6-(2-(3-Hydroxy-2,2,5a-trimethyl-7-methylidenedecahydro-1-benzoxepin-6-yl)ethyl)-2,2,5a,7-tetramethyldecahydro-1-benzoxepine-3,4,6-triol	0.947848	0.00400876
HSPA4L	6-(2-(3-Hydroxy-2,2,5a-trimethyl-7-methylidenedecahydro-1-benzoxepin-6-yl)ethyl)-2,2,5a,7-tetramethyldecahydro-1-benzoxepine-3,4,6-triol	0.967353	0.00158133
NUDT6	6-(2-(3-Hydroxy-2,2,5a-trimethyl-7-methylidenedecahydro-1-benzoxepin-6-yl)ethyl)-2,2,5a,7-tetramethyldecahydro-1-benzoxepine-3,4,6-triol	0.880487	0.0205717
CENPE	6-(2-(3-Hydroxy-2,2,5a-trimethyl-7-methylidenedecahydro-1-benzoxepin-6-yl)ethyl)-2,2,5a,7-tetramethyldecahydro-1-benzoxepine-3,4,6-triol	0.926136	0.00798234
CEP126	6-(2-(3-Hydroxy-2,2,5a-trimethyl-7-methylidenedecahydro-1-benzoxepin-6-yl)ethyl)-2,2,5a,7-tetramethyldecahydro-1-benzoxepine-3,4,6-triol	0.863892	0.0265275
HAUS6	6-(2-(3-Hydroxy-2,2,5a-trimethyl-7-methylidenedecahydro-1-benzoxepin-6-yl)ethyl)-2,2,5a,7-tetramethyldecahydro-1-benzoxepine-3,4,6-triol	0.98423	0.000371057
CNTLN	6-(2-(3-Hydroxy-2,2,5a-trimethyl-7-methylidenedecahydro-1-benzoxepin-6-yl)ethyl)-2,2,5a,7-tetramethyldecahydro-1-benzoxepine-3,4,6-triol	0.957894	0.0026221
CHEK1	6-(2-(3-Hydroxy-2,2,5a-trimethyl-7-methylidenedecahydro-1-benzoxepin-6-yl)ethyl)-2,2,5a,7-tetramethyldecahydro-1-benzoxepine-3,4,6-triol	0.927186	0.00775983
CENPF	6-(2-(3-Hydroxy-2,2,5a-trimethyl-7-methylidenedecahydro-1-benzoxepin-6-yl)ethyl)-2,2,5a,7-tetramethyldecahydro-1-benzoxepine-3,4,6-triol	0.913282	0.0109539
NEK2	6-(2-(3-Hydroxy-2,2,5a-trimethyl-7-methylidenedecahydro-1-benzoxepin-6-yl)ethyl)-2,2,5a,7-tetramethyldecahydro-1-benzoxepine-3,4,6-triol	0.935732	0.00606281
RGS2	6-(2-(3-Hydroxy-2,2,5a-trimethyl-7-methylidenedecahydro-1-benzoxepin-6-yl)ethyl)-2,2,5a,7-tetramethyldecahydro-1-benzoxepine-3,4,6-triol	-0.917939	0.0098247
AHCTF1	6-(2-(3-Hydroxy-2,2,5a-trimethyl-7-methylidenedecahydro-1-benzoxepin-6-yl)ethyl)-2,2,5a,7-tetramethyldecahydro-1-benzoxepine-3,4,6-triol	0.962771	0.00205323
SMC5	6-(2-(3-Hydroxy-2,2,5a-trimethyl-7-methylidenedecahydro-1-benzoxepin-6-yl)ethyl)-2,2,5a,7-tetramethyldecahydro-1-benzoxepine-3,4,6-triol	0.949311	0.00378897
ASPM	6-(2-(3-Hydroxy-2,2,5a-trimethyl-7-methylidenedecahydro-1-benzoxepin-6-yl)ethyl)-2,2,5a,7-tetramethyldecahydro-1-benzoxepine-3,4,6-triol	0.851397	0.0314835
MASTL	6-(2-(3-Hydroxy-2,2,5a-trimethyl-7-methylidenedecahydro-1-benzoxepin-6-yl)ethyl)-2,2,5a,7-tetramethyldecahydro-1-benzoxepine-3,4,6-triol	0.867234	0.02527
PDS5B	6-(2-(3-Hydroxy-2,2,5a-trimethyl-7-methylidenedecahydro-1-benzoxepin-6-yl)ethyl)-2,2,5a,7-tetramethyldecahydro-1-benzoxepine-3,4,6-triol	0.969086	0.00141879
BRCA1	6-(2-(3-Hydroxy-2,2,5a-trimethyl-7-methylidenedecahydro-1-benzoxepin-6-yl)ethyl)-2,2,5a,7-tetramethyldecahydro-1-benzoxepine-3,4,6-triol	0.932829	0.00661635
TOP2A	6-(2-(3-Hydroxy-2,2,5a-trimethyl-7-methylidenedecahydro-1-benzoxepin-6-yl)ethyl)-2,2,5a,7-tetramethyldecahydro-1-benzoxepine-3,4,6-triol	0.948269	0.00394492
PRR11	6-(2-(3-Hydroxy-2,2,5a-trimethyl-7-methylidenedecahydro-1-benzoxepin-6-yl)ethyl)-2,2,5a,7-tetramethyldecahydro-1-benzoxepine-3,4,6-triol	0.885234	0.019001
SMC2	6-(2-(3-Hydroxy-2,2,5a-trimethyl-7-methylidenedecahydro-1-benzoxepin-6-yl)ethyl)-2,2,5a,7-tetramethyldecahydro-1-benzoxepine-3,4,6-triol	0.969598	0.00137233
ATAD5	6-(2-(3-Hydroxy-2,2,5a-trimethyl-7-methylidenedecahydro-1-benzoxepin-6-yl)ethyl)-2,2,5a,7-tetramethyldecahydro-1-benzoxepine-3,4,6-triol	0.921098	0.0090926
SPAG5	6-(2-(3-Hydroxy-2,2,5a-trimethyl-7-methylidenedecahydro-1-benzoxepin-6-yl)ethyl)-2,2,5a,7-tetramethyldecahydro-1-benzoxepine-3,4,6-triol	0.889144	0.0177524
SGO1	6-(2-(3-Hydroxy-2,2,5a-trimethyl-7-methylidenedecahydro-1-benzoxepin-6-yl)ethyl)-2,2,5a,7-tetramethyldecahydro-1-benzoxepine-3,4,6-triol	0.889524	0.0176334
TRIM71	6-(2-(3-Hydroxy-2,2,5a-trimethyl-7-methylidenedecahydro-1-benzoxepin-6-yl)ethyl)-2,2,5a,7-tetramethyldecahydro-1-benzoxepine-3,4,6-triol	0.830598	0.0406148
ATR	6-(2-(3-Hydroxy-2,2,5a-trimethyl-7-methylidenedecahydro-1-benzoxepin-6-yl)ethyl)-2,2,5a,7-tetramethyldecahydro-1-benzoxepine-3,4,6-triol	0.980564	0.000562957
ECT2	6-(2-(3-Hydroxy-2,2,5a-trimethyl-7-methylidenedecahydro-1-benzoxepin-6-yl)ethyl)-2,2,5a,7-tetramethyldecahydro-1-benzoxepine-3,4,6-triol	0.93465	0.00626641
ADAMTS1	6-(2-(3-Hydroxy-2,2,5a-trimethyl-7-methylidenedecahydro-1-benzoxepin-6-yl)ethyl)-2,2,5a,7-tetramethyldecahydro-1-benzoxepine-3,4,6-triol	-0.919871	0.00937374
PBK	6-(2-(3-Hydroxy-2,2,5a-trimethyl-7-methylidenedecahydro-1-benzoxepin-6-yl)ethyl)-2,2,5a,7-tetramethyldecahydro-1-benzoxepine-3,4,6-triol	0.950195	0.00365901
CDK1	6-(2-(3-Hydroxy-2,2,5a-trimethyl-7-methylidenedecahydro-1-benzoxepin-6-yl)ethyl)-2,2,5a,7-tetramethyldecahydro-1-benzoxepine-3,4,6-triol	0.873859	0.0228637
ZWINT	6-(2-(3-Hydroxy-2,2,5a-trimethyl-7-methylidenedecahydro-1-benzoxepin-6-yl)ethyl)-2,2,5a,7-tetramethyldecahydro-1-benzoxepine-3,4,6-triol	0.919379	0.00948758
KIF20B	6-(2-(3-Hydroxy-2,2,5a-trimethyl-7-methylidenedecahydro-1-benzoxepin-6-yl)ethyl)-2,2,5a,7-tetramethyldecahydro-1-benzoxepine-3,4,6-triol	0.973822	0.00101899
KIF11	6-(2-(3-Hydroxy-2,2,5a-trimethyl-7-methylidenedecahydro-1-benzoxepin-6-yl)ethyl)-2,2,5a,7-tetramethyldecahydro-1-benzoxepine-3,4,6-triol	0.978344	0.000698391
SMC3	6-(2-(3-Hydroxy-2,2,5a-trimethyl-7-methylidenedecahydro-1-benzoxepin-6-yl)ethyl)-2,2,5a,7-tetramethyldecahydro-1-benzoxepine-3,4,6-triol	0.990058	0.000147782
SGO2	6-(2-(3-Hydroxy-2,2,5a-trimethyl-7-methylidenedecahydro-1-benzoxepin-6-yl)ethyl)-2,2,5a,7-tetramethyldecahydro-1-benzoxepine-3,4,6-triol	0.9783	0.000701216
CENPK	6-(2-(3-Hydroxy-2,2,5a-trimethyl-7-methylidenedecahydro-1-benzoxepin-6-yl)ethyl)-2,2,5a,7-tetramethyldecahydro-1-benzoxepine-3,4,6-triol	0.977838	0.000731292
CCNB1	6-(2-(3-Hydroxy-2,2,5a-trimethyl-7-methylidenedecahydro-1-benzoxepin-6-yl)ethyl)-2,2,5a,7-tetramethyldecahydro-1-benzoxepine-3,4,6-triol	0.89122	0.0171059
PCM1	6-(2-(3-Hydroxy-2,2,5a-trimethyl-7-methylidenedecahydro-1-benzoxepin-6-yl)ethyl)-2,2,5a,7-tetramethyldecahydro-1-benzoxepine-3,4,6-triol	0.955331	0.00294847
TPX2	6-(2-(3-Hydroxy-2,2,5a-trimethyl-7-methylidenedecahydro-1-benzoxepin-6-yl)ethyl)-2,2,5a,7-tetramethyldecahydro-1-benzoxepine-3,4,6-triol	0.904646	0.013205
FAM83D	6-(2-(3-Hydroxy-2,2,5a-trimethyl-7-methylidenedecahydro-1-benzoxepin-6-yl)ethyl)-2,2,5a,7-tetramethyldecahydro-1-benzoxepine-3,4,6-triol	0.947098	0.00412386
UBE2C	6-(2-(3-Hydroxy-2,2,5a-trimethyl-7-methylidenedecahydro-1-benzoxepin-6-yl)ethyl)-2,2,5a,7-tetramethyldecahydro-1-benzoxepine-3,4,6-triol	0.918482	0.0096969
XRCC2	6-(2-(3-Hydroxy-2,2,5a-trimethyl-7-methylidenedecahydro-1-benzoxepin-6-yl)ethyl)-2,2,5a,7-tetramethyldecahydro-1-benzoxepine-3,4,6-triol	0.87585	0.0221629
ANLN	6-(2-(3-Hydroxy-2,2,5a-trimethyl-7-methylidenedecahydro-1-benzoxepin-6-yl)ethyl)-2,2,5a,7-tetramethyldecahydro-1-benzoxepine-3,4,6-triol	0.922993	0.00866684
CDCA5	6-(2-(3-Hydroxy-2,2,5a-trimethyl-7-methylidenedecahydro-1-benzoxepin-6-yl)ethyl)-2,2,5a,7-tetramethyldecahydro-1-benzoxepine-3,4,6-triol	0.901129	0.0141798
CCNB3	6-(2-(3-Hydroxy-2,2,5a-trimethyl-7-methylidenedecahydro-1-benzoxepin-6-yl)ethyl)-2,2,5a,7-tetramethyldecahydro-1-benzoxepine-3,4,6-triol	0.91325	0.010962
KIF4A	6-(2-(3-Hydroxy-2,2,5a-trimethyl-7-methylidenedecahydro-1-benzoxepin-6-yl)ethyl)-2,2,5a,7-tetramethyldecahydro-1-benzoxepine-3,4,6-triol	0.899744	0.014573
SAPCD2	6-(2-(3-Hydroxy-2,2,5a-trimethyl-7-methylidenedecahydro-1-benzoxepin-6-yl)ethyl)-2,2,5a,7-tetramethyldecahydro-1-benzoxepine-3,4,6-triol	0.860892	0.0276807
KIF18A	6-(2-(3-Hydroxy-2,2,5a-trimethyl-7-methylidenedecahydro-1-benzoxepin-6-yl)ethyl)-2,2,5a,7-tetramethyldecahydro-1-benzoxepine-3,4,6-triol	0.877847	0.0214707
E2F8	6-(2-(3-Hydroxy-2,2,5a-trimethyl-7-methylidenedecahydro-1-benzoxepin-6-yl)ethyl)-2,2,5a,7-tetramethyldecahydro-1-benzoxepine-3,4,6-triol	0.881039	0.0203858
TUBB4A	6-(2-(3-Hydroxy-2,2,5a-trimethyl-7-methylidenedecahydro-1-benzoxepin-6-yl)ethyl)-2,2,5a,7-tetramethyldecahydro-1-benzoxepine-3,4,6-triol	-0.823148	0.0441493
SLF1	6-(2-(3-Hydroxy-2,2,5a-trimethyl-7-methylidenedecahydro-1-benzoxepin-6-yl)ethyl)-2,2,5a,7-tetramethyldecahydro-1-benzoxepine-3,4,6-triol	0.858384	0.0286626
KIF3A	6-(2-(3-Hydroxy-2,2,5a-trimethyl-7-methylidenedecahydro-1-benzoxepin-6-yl)ethyl)-2,2,5a,7-tetramethyldecahydro-1-benzoxepine-3,4,6-triol	0.980426	0.000570981
KIF20A	6-(2-(3-Hydroxy-2,2,5a-trimethyl-7-methylidenedecahydro-1-benzoxepin-6-yl)ethyl)-2,2,5a,7-tetramethyldecahydro-1-benzoxepine-3,4,6-triol	0.87564	0.0222366
PLK1	6-(2-(3-Hydroxy-2,2,5a-trimethyl-7-methylidenedecahydro-1-benzoxepin-6-yl)ethyl)-2,2,5a,7-tetramethyldecahydro-1-benzoxepine-3,4,6-triol	0.914407	0.0106756
CCP110	6-(2-(3-Hydroxy-2,2,5a-trimethyl-7-methylidenedecahydro-1-benzoxepin-6-yl)ethyl)-2,2,5a,7-tetramethyldecahydro-1-benzoxepine-3,4,6-triol	0.968157	0.0015048
RMI2	6-(2-(3-Hydroxy-2,2,5a-trimethyl-7-methylidenedecahydro-1-benzoxepin-6-yl)ethyl)-2,2,5a,7-tetramethyldecahydro-1-benzoxepine-3,4,6-triol	0.869893	0.0242904
CCNF	6-(2-(3-Hydroxy-2,2,5a-trimethyl-7-methylidenedecahydro-1-benzoxepin-6-yl)ethyl)-2,2,5a,7-tetramethyldecahydro-1-benzoxepine-3,4,6-triol	0.900431	0.0143775
BUB1	6-(2-(3-Hydroxy-2,2,5a-trimethyl-7-methylidenedecahydro-1-benzoxepin-6-yl)ethyl)-2,2,5a,7-tetramethyldecahydro-1-benzoxepine-3,4,6-triol	0.919301	0.00950563
NCAPH	6-(2-(3-Hydroxy-2,2,5a-trimethyl-7-methylidenedecahydro-1-benzoxepin-6-yl)ethyl)-2,2,5a,7-tetramethyldecahydro-1-benzoxepine-3,4,6-triol	0.855121	0.0299644
TTK	6-(2-(3-Hydroxy-2,2,5a-trimethyl-7-methylidenedecahydro-1-benzoxepin-6-yl)ethyl)-2,2,5a,7-tetramethyldecahydro-1-benzoxepine-3,4,6-triol	0.943021	0.00477735
CENPA	6-(2-(3-Hydroxy-2,2,5a-trimethyl-7-methylidenedecahydro-1-benzoxepin-6-yl)ethyl)-2,2,5a,7-tetramethyldecahydro-1-benzoxepine-3,4,6-triol	0.936871	0.00585204
GEN1	6-(2-(3-Hydroxy-2,2,5a-trimethyl-7-methylidenedecahydro-1-benzoxepin-6-yl)ethyl)-2,2,5a,7-tetramethyldecahydro-1-benzoxepine-3,4,6-triol	0.958057	0.00260188
MTBP	6-(2-(3-Hydroxy-2,2,5a-trimethyl-7-methylidenedecahydro-1-benzoxepin-6-yl)ethyl)-2,2,5a,7-tetramethyldecahydro-1-benzoxepine-3,4,6-triol	0.885221	0.0190053
DSCC1	6-(2-(3-Hydroxy-2,2,5a-trimethyl-7-methylidenedecahydro-1-benzoxepin-6-yl)ethyl)-2,2,5a,7-tetramethyldecahydro-1-benzoxepine-3,4,6-triol	0.896291	0.0155756
FBXO43	6-(2-(3-Hydroxy-2,2,5a-trimethyl-7-methylidenedecahydro-1-benzoxepin-6-yl)ethyl)-2,2,5a,7-tetramethyldecahydro-1-benzoxepine-3,4,6-triol	0.862768	0.0269568
RAD54B	6-(2-(3-Hydroxy-2,2,5a-trimethyl-7-methylidenedecahydro-1-benzoxepin-6-yl)ethyl)-2,2,5a,7-tetramethyldecahydro-1-benzoxepine-3,4,6-triol	0.938819	0.0055002
PCLAF	6-(2-(3-Hydroxy-2,2,5a-trimethyl-7-methylidenedecahydro-1-benzoxepin-6-yl)ethyl)-2,2,5a,7-tetramethyldecahydro-1-benzoxepine-3,4,6-triol	0.924114	0.00841943
PHGDH	6-(2-(3-Hydroxy-2,2,5a-trimethyl-7-methylidenedecahydro-1-benzoxepin-6-yl)ethyl)-2,2,5a,7-tetramethyldecahydro-1-benzoxepine-3,4,6-triol	0.987169	0.000245907
SASS6	6-(2-(3-Hydroxy-2,2,5a-trimethyl-7-methylidenedecahydro-1-benzoxepin-6-yl)ethyl)-2,2,5a,7-tetramethyldecahydro-1-benzoxepine-3,4,6-triol	0.962938	0.00203492
CCNB2	6-(2-(3-Hydroxy-2,2,5a-trimethyl-7-methylidenedecahydro-1-benzoxepin-6-yl)ethyl)-2,2,5a,7-tetramethyldecahydro-1-benzoxepine-3,4,6-triol	0.901133	0.0141787
HFM1	6-(2-(3-Hydroxy-2,2,5a-trimethyl-7-methylidenedecahydro-1-benzoxepin-6-yl)ethyl)-2,2,5a,7-tetramethyldecahydro-1-benzoxepine-3,4,6-triol	0.847743	0.0330083
SMC1B	6-(2-(3-Hydroxy-2,2,5a-trimethyl-7-methylidenedecahydro-1-benzoxepin-6-yl)ethyl)-2,2,5a,7-tetramethyldecahydro-1-benzoxepine-3,4,6-triol	0.961337	0.00221333
TUBA1B	6-(2-(3-Hydroxy-2,2,5a-trimethyl-7-methylidenedecahydro-1-benzoxepin-6-yl)ethyl)-2,2,5a,7-tetramethyldecahydro-1-benzoxepine-3,4,6-triol	0.907201	0.0125179
GLI1	6-(2-(3-Hydroxy-2,2,5a-trimethyl-7-methylidenedecahydro-1-benzoxepin-6-yl)ethyl)-2,2,5a,7-tetramethyldecahydro-1-benzoxepine-3,4,6-triol	0.880314	0.0206299
NCAPD2	6-(2-(3-Hydroxy-2,2,5a-trimethyl-7-methylidenedecahydro-1-benzoxepin-6-yl)ethyl)-2,2,5a,7-tetramethyldecahydro-1-benzoxepine-3,4,6-triol	0.935332	0.00613778
FOXM1	6-(2-(3-Hydroxy-2,2,5a-trimethyl-7-methylidenedecahydro-1-benzoxepin-6-yl)ethyl)-2,2,5a,7-tetramethyldecahydro-1-benzoxepine-3,4,6-triol	0.886517	0.0185869
E2F7	Pongachalcone I	0.82477	0.0433679
KNL1	Pongachalcone I	0.826965	0.0423215
BUB1B	Pongachalcone I	0.81837	0.0464882
GADD45A	Pongachalcone I	-0.822099	0.0446581
EDN1	Pongachalcone I	-0.916042	0.0102774
KIF23	Pongachalcone I	0.819873	0.0457465
GLYATL3	Pongachalcone I	0.934873	0.00622411
FBXO5	Pongachalcone I	0.860917	0.0276711
PRC1	Pongachalcone I	0.909264	0.011976
FANCM	Pongachalcone I	0.848431	0.0327189
NCAPG	Pongachalcone I	0.837318	0.0375453
MAP9	Pongachalcone I	0.890755	0.0172498
CEP135	Pongachalcone I	0.955656	0.00290602
MND1	Pongachalcone I	0.835276	0.0384661
PLK4	Pongachalcone I	0.913155	0.0109855
HSPA4L	Pongachalcone I	0.967578	0.00155978
NUDT6	Pongachalcone I	0.929567	0.00726661
CENPE	Pongachalcone I	0.959623	0.00241254
CEP126	Pongachalcone I	0.823258	0.044096
HAUS6	Pongachalcone I	0.9422	0.0049147
CNTLN	Pongachalcone I	0.969157	0.00141222
CENPF	Pongachalcone I	0.831741	0.040085
NEK2	Pongachalcone I	0.819404	0.0459772
BRINP3	Pongachalcone I	0.851237	0.0315497
AHCTF1	Pongachalcone I	0.935137	0.00617441
SMC5	Pongachalcone I	0.972118	0.00115528
PDS5B	Pongachalcone I	0.975734	0.000876079
BRCA1	Pongachalcone I	0.821407	0.0449948
TOP2A	Pongachalcone I	0.846419	0.0335695
SMC2	Pongachalcone I	0.933086	0.00656644
ATAD5	Pongachalcone I	0.839081	0.0367589
ATR	Pongachalcone I	0.951715	0.00344088
ECT2	Pongachalcone I	0.896601	0.0154843
ADAMTS1	Pongachalcone I	-0.894206	0.0161966
PBK	Pongachalcone I	0.832409	0.0397764
ZWINT	Pongachalcone I	0.84178	0.0355699
KIF20B	Pongachalcone I	0.913347	0.0109378
KIF11	Pongachalcone I	0.901689	0.0140225
SMC3	Pongachalcone I	0.967034	0.0016122
SGO2	Pongachalcone I	0.882416	0.0199261
CENPK	Pongachalcone I	0.983672	0.000397724
PCM1	Pongachalcone I	0.933795	0.00642956
FAM83D	Pongachalcone I	0.845381	0.0340125
ANLN	Pongachalcone I	0.847103	0.033279
LOC100526148	Pongachalcone I	0.889544	0.0176269
SLF1	Pongachalcone I	0.960688	0.00228782
KIF3A	Pongachalcone I	0.989446	0.0001665
CCP110	Pongachalcone I	0.94683	0.0041654
BUB1	Pongachalcone I	0.823868	0.0438017
TTK	Pongachalcone I	0.838787	0.0368897
CENPA	Pongachalcone I	0.847432	0.03314
GEN1	Pongachalcone I	0.892266	0.0167846
FBXO43	Pongachalcone I	0.961736	0.00216815
RAD54B	Pongachalcone I	0.900072	0.0144794
PHGDH	Pongachalcone I	0.930515	0.00707452
SASS6	Pongachalcone I	0.956993	0.00273466
HFM1	Pongachalcone I	0.950783	0.00357388
SMC1B	Pongachalcone I	0.920352	0.00926297
E2F7	Hydroxylysine	0.83562	0.0383105
BUB1B	Hydroxylysine	0.818094	0.0466251
GADD45A	Hydroxylysine	-0.828046	0.0418103
CDC20	Hydroxylysine	0.853793	0.0305022
EDN1	Hydroxylysine	-0.950148	0.00366587
KIF23	Hydroxylysine	0.886919	0.0184579
GLYATL3	Hydroxylysine	0.983546	0.000403877
PRC1	Hydroxylysine	0.908675	0.0121294
FANCM	Hydroxylysine	0.928971	0.00738844
NCAPG	Hydroxylysine	0.897815	0.0151291
MAP9	Hydroxylysine	0.972892	0.00109234
CEP135	Hydroxylysine	0.984491	0.000358948
MND1	Hydroxylysine	0.892825	0.0166143
PLK4	Hydroxylysine	0.933257	0.0065333
HSPA4L	Hydroxylysine	0.980932	0.000541925
NUDT6	Hydroxylysine	0.948826	0.00386113
CENPE	Hydroxylysine	0.818919	0.0462167
DEUP1	Hydroxylysine	0.885757	0.0188318
CEP126	Hydroxylysine	0.951964	0.00340579
BTG4	Hydroxylysine	0.845063	0.0341484
HAUS6	Hydroxylysine	0.89458	0.0160843
CNTLN	Hydroxylysine	0.880358	0.020615
CHEK1	Hydroxylysine	0.822755	0.0443397
CENPF	Hydroxylysine	0.933023	0.00657864
NEK2	Hydroxylysine	0.880006	0.0207338
RGS2	Hydroxylysine	-0.81684	0.047249
AHCTF1	Hydroxylysine	0.974178	0.000991563
SMC5	Hydroxylysine	0.866115	0.0256877
ASPM	Hydroxylysine	0.870618	0.0240266
PDS5B	Hydroxylysine	0.976447	0.000825608
BRCA1	Hydroxylysine	0.916882	0.0100758
TOP2A	Hydroxylysine	0.922945	0.00867745
PRR11	Hydroxylysine	0.842678	0.0351783
SMC2	Hydroxylysine	0.870773	0.0239705
ATAD5	Hydroxylysine	0.888256	0.0180323
SPAG5	Hydroxylysine	0.837462	0.037481
SGO1	Hydroxylysine	0.870974	0.0238977
ATR	Hydroxylysine	0.966004	0.00171397
ECT2	Hydroxylysine	0.861143	0.0275833
ADAMTS1	Hydroxylysine	-0.976726	0.000806201
PIWIL2	Hydroxylysine	0.849623	0.0322197
PBK	Hydroxylysine	0.812178	0.0496028
KIF20B	Hydroxylysine	0.892885	0.0165961
KIF11	Hydroxylysine	0.914531	0.0106453
SMC3	Hydroxylysine	0.916012	0.0102847
SGO2	Hydroxylysine	0.90974	0.0118527
CENPK	Hydroxylysine	0.967425	0.00157443
PCM1	Hydroxylysine	0.993301	6.72e-05
MYB	Hydroxylysine	0.919235	0.00952113
TPX2	Hydroxylysine	0.848825	0.0325534
FAM83D	Hydroxylysine	0.893431	0.0164303
SYCP2	Hydroxylysine	0.9026	0.0137681
ANLN	Hydroxylysine	0.850398	0.031897
CCNB3	Hydroxylysine	0.890006	0.0174826
LOC100526148	Hydroxylysine	0.859716	0.0281391
KIF4A	Hydroxylysine	0.858214	0.0287298
SAPCD2	Hydroxylysine	0.921626	0.00897298
TUBB4A	Hydroxylysine	-0.859474	0.0282338
SLF1	Hydroxylysine	0.876433	0.0219597
KIF3A	Hydroxylysine	0.945964	0.00430102
KIF20A	Hydroxylysine	0.817825	0.0467588
CCP110	Hydroxylysine	0.983622	0.000400142
RMI2	Hydroxylysine	0.854612	0.0301698
CCNF	Hydroxylysine	0.854839	0.0300781
BUB1	Hydroxylysine	0.888074	0.0180901
NCAPH	Hydroxylysine	0.83124	0.0403169
TTK	Hydroxylysine	0.877944	0.0214375
CENPA	Hydroxylysine	0.898965	0.0147963
GEN1	Hydroxylysine	0.846811	0.0334029
FBXO43	Hydroxylysine	0.882946	0.0197505
RAD54B	Hydroxylysine	0.876582	0.0219081
PHGDH	Hydroxylysine	0.933152	0.00655353
SASS6	Hydroxylysine	0.981578	0.000505923
CCNB2	Hydroxylysine	0.830726	0.0405552
HFM1	Hydroxylysine	0.852549	0.0310099
GLI1	Hydroxylysine	0.871119	0.0238452
NCAPD2	Hydroxylysine	0.835047	0.0385701
E2F7	4-(N-Boc-Amino)piperidine	0.871099	0.0238523
FBXL8	4-(N-Boc-Amino)piperidine	-0.838983	0.0368024
KNL1	4-(N-Boc-Amino)piperidine	0.825356	0.0430875
BUB1B	4-(N-Boc-Amino)piperidine	0.861529	0.0274337
NDC80	4-(N-Boc-Amino)piperidine	0.821459	0.0449695
GADD45A	4-(N-Boc-Amino)piperidine	-0.904453	0.0132578
CDC20	4-(N-Boc-Amino)piperidine	0.848055	0.032877
EDN1	4-(N-Boc-Amino)piperidine	-0.962601	0.00207187
KIF23	4-(N-Boc-Amino)piperidine	0.90787	0.0123409
GLYATL3	4-(N-Boc-Amino)piperidine	0.984968	0.000337226
FBXO5	4-(N-Boc-Amino)piperidine	0.855906	0.0296487
PRC1	4-(N-Boc-Amino)piperidine	0.947157	0.00411475
FANCM	4-(N-Boc-Amino)piperidine	0.934443	0.00630573
NCAPG	4-(N-Boc-Amino)piperidine	0.925643	0.00808791
MAP9	4-(N-Boc-Amino)piperidine	0.956146	0.00284259
CEP135	4-(N-Boc-Amino)piperidine	0.978259	0.000703862
MND1	4-(N-Boc-Amino)piperidine	0.924473	0.00834106
PLK4	4-(N-Boc-Amino)piperidine	0.946359	0.00423882
HSPA4L	4-(N-Boc-Amino)piperidine	0.99288	7.59e-05
NUDT6	4-(N-Boc-Amino)piperidine	0.967179	0.00159813
CENPE	4-(N-Boc-Amino)piperidine	0.905757	0.0129041
CEP126	4-(N-Boc-Amino)piperidine	0.921088	0.00909504
HAUS6	4-(N-Boc-Amino)piperidine	0.938573	0.00554398
CNTLN	4-(N-Boc-Amino)piperidine	0.957637	0.00265394
CHEK1	4-(N-Boc-Amino)piperidine	0.849692	0.0321908
CENPF	4-(N-Boc-Amino)piperidine	0.923953	0.00845483
NEK2	4-(N-Boc-Amino)piperidine	0.897257	0.015292
RGS2	4-(N-Boc-Amino)piperidine	-0.86398	0.0264939
AHCTF1	4-(N-Boc-Amino)piperidine	0.972316	0.00113903
SMC5	4-(N-Boc-Amino)piperidine	0.920806	0.00915921
ASPM	4-(N-Boc-Amino)piperidine	0.854637	0.0301596
PDS5B	4-(N-Boc-Amino)piperidine	0.98719	0.000245102
BRCA1	4-(N-Boc-Amino)piperidine	0.91364	0.010865
TOP2A	4-(N-Boc-Amino)piperidine	0.926209	0.00796684
PRR11	4-(N-Boc-Amino)piperidine	0.854767	0.0301072
SMC2	4-(N-Boc-Amino)piperidine	0.92412	0.00841825
ATAD5	4-(N-Boc-Amino)piperidine	0.875031	0.0224499
SPAG5	4-(N-Boc-Amino)piperidine	0.848541	0.0326724
SGO1	4-(N-Boc-Amino)piperidine	0.866814	0.0254265
ATR	4-(N-Boc-Amino)piperidine	0.994986	3.76e-05
ECT2	4-(N-Boc-Amino)piperidine	0.90093	0.0142362
ADAMTS1	4-(N-Boc-Amino)piperidine	-0.947375	0.00408116
PIWIL2	4-(N-Boc-Amino)piperidine	0.825226	0.0431494
PBK	4-(N-Boc-Amino)piperidine	0.871405	0.0237419
CDK1	4-(N-Boc-Amino)piperidine	0.815883	0.0477281
KIF20B	4-(N-Boc-Amino)piperidine	0.933373	0.00651093
KIF11	4-(N-Boc-Amino)piperidine	0.941749	0.00499091
SMC3	4-(N-Boc-Amino)piperidine	0.960264	0.00233705
SGO2	4-(N-Boc-Amino)piperidine	0.938838	0.00549677
CENPK	4-(N-Boc-Amino)piperidine	0.988333	0.000203367
CCNB1	4-(N-Boc-Amino)piperidine	0.830802	0.04052
PCM1	4-(N-Boc-Amino)piperidine	0.982048	0.000480531
MYB	4-(N-Boc-Amino)piperidine	0.850701	0.0317714
TPX2	4-(N-Boc-Amino)piperidine	0.867223	0.0252741
FAM83D	4-(N-Boc-Amino)piperidine	0.909182	0.0119973
UBE2C	4-(N-Boc-Amino)piperidine	0.853024	0.0308156
SYCP2	4-(N-Boc-Amino)piperidine	0.836746	0.0378021
ANLN	4-(N-Boc-Amino)piperidine	0.874354	0.0226885
CCNB3	4-(N-Boc-Amino)piperidine	0.884663	0.0191868
LOC100526148	4-(N-Boc-Amino)piperidine	0.884472	0.0192491
KIF4A	4-(N-Boc-Amino)piperidine	0.877136	0.021716
SAPCD2	4-(N-Boc-Amino)piperidine	0.907558	0.0124232
TUBB4A	4-(N-Boc-Amino)piperidine	-0.840804	0.0359979
SLF1	4-(N-Boc-Amino)piperidine	0.887602	0.01824
KIF3A	4-(N-Boc-Amino)piperidine	0.981824	0.00049254
KIF20A	4-(N-Boc-Amino)piperidine	0.837552	0.0374407
PLK1	4-(N-Boc-Amino)piperidine	0.867785	0.0250655
CCP110	4-(N-Boc-Amino)piperidine	0.99653	1.8e-05
RMI2	4-(N-Boc-Amino)piperidine	0.878027	0.0214088
CCNF	4-(N-Boc-Amino)piperidine	0.862632	0.0270089
BUB1	4-(N-Boc-Amino)piperidine	0.896289	0.0155762
NCAPH	4-(N-Boc-Amino)piperidine	0.825436	0.043049
TTK	4-(N-Boc-Amino)piperidine	0.897841	0.0151216
CENPA	4-(N-Boc-Amino)piperidine	0.923291	0.00860069
GEN1	4-(N-Boc-Amino)piperidine	0.920158	0.00930753
FBXO43	4-(N-Boc-Amino)piperidine	0.928431	0.00749984
RAD54B	4-(N-Boc-Amino)piperidine	0.932598	0.00666143
PCLAF	4-(N-Boc-Amino)piperidine	0.839083	0.0367579
PHGDH	4-(N-Boc-Amino)piperidine	0.966001	0.00171425
SASS6	4-(N-Boc-Amino)piperidine	0.980527	0.00056511
CCNB2	4-(N-Boc-Amino)piperidine	0.853424	0.0306523
HFM1	4-(N-Boc-Amino)piperidine	0.907392	0.0124672
SMC1B	4-(N-Boc-Amino)piperidine	0.89459	0.0160812
TUBA1B	4-(N-Boc-Amino)piperidine	0.82616	0.042704
GLI1	4-(N-Boc-Amino)piperidine	0.871378	0.0237516
NCAPD2	4-(N-Boc-Amino)piperidine	0.881047	0.0203831
E2F7	3-Hydroxynorvaline	0.964456	0.00187256
FANCA	3-Hydroxynorvaline	0.946407	0.0042313
FBXL8	3-Hydroxynorvaline	-0.850218	0.031972
CENPT	3-Hydroxynorvaline	0.959386	0.00244072
KNL1	3-Hydroxynorvaline	0.84201	0.0354694
BUB1B	3-Hydroxynorvaline	0.929701	0.00723915
CLSPN	3-Hydroxynorvaline	0.954225	0.00309512
CDCA8	3-Hydroxynorvaline	0.912214	0.0112213
NDC80	3-Hydroxynorvaline	0.963866	0.0019349
GADD45A	3-Hydroxynorvaline	-0.822479	0.0444732
KIF2C	3-Hydroxynorvaline	0.916323	0.0102097
CDC20	3-Hydroxynorvaline	0.816098	0.0476202
EDN1	3-Hydroxynorvaline	-0.933047	0.00657393
KIFC1	3-Hydroxynorvaline	0.903738	0.0134535
KIF23	3-Hydroxynorvaline	0.904663	0.0132005
GLYATL3	3-Hydroxynorvaline	0.883125	0.0196915
MCM3	3-Hydroxynorvaline	0.954129	0.003108
FBXO5	3-Hydroxynorvaline	0.891023	0.017167
TICRR	3-Hydroxynorvaline	0.956436	0.00280534
PRC1	3-Hydroxynorvaline	0.864952	0.0261253
FANCM	3-Hydroxynorvaline	0.929297	0.0073217
NCAPG	3-Hydroxynorvaline	0.908276	0.0122341
MND1	3-Hydroxynorvaline	0.861353	0.0275018
PLK4	3-Hydroxynorvaline	0.841522	0.0356829
HSPA4L	3-Hydroxynorvaline	0.813198	0.0490832
CEP126	3-Hydroxynorvaline	0.818304	0.0465208
HAUS6	3-Hydroxynorvaline	0.872266	0.023432
CHEK1	3-Hydroxynorvaline	0.954382	0.00307405
CENPF	3-Hydroxynorvaline	0.88867	0.0179017
NEK2	3-Hydroxynorvaline	0.942118	0.00492855
RGS2	3-Hydroxynorvaline	-0.941578	0.00501993
AHCTF1	3-Hydroxynorvaline	0.864614	0.0262532
ASPM	3-Hydroxynorvaline	0.885881	0.0187918
MASTL	3-Hydroxynorvaline	0.87496	0.0224752
PDS5B	3-Hydroxynorvaline	0.812739	0.0493166
AXIN2	3-Hydroxynorvaline	0.882911	0.0197622
KIF18B	3-Hydroxynorvaline	0.9442	0.00458359
BRCA1	3-Hydroxynorvaline	0.95372	0.00316324
TOP2A	3-Hydroxynorvaline	0.948785	0.00386725
PRR11	3-Hydroxynorvaline	0.909789	0.0118399
SMC2	3-Hydroxynorvaline	0.838531	0.0370033
ATAD5	3-Hydroxynorvaline	0.931555	0.00686684
SPAG5	3-Hydroxynorvaline	0.952597	0.00331738
SGO1	3-Hydroxynorvaline	0.919853	0.00937781
TRIM71	3-Hydroxynorvaline	0.876731	0.0218564
MCM2	3-Hydroxynorvaline	0.938905	0.00548486
ATR	3-Hydroxynorvaline	0.844635	0.0343324
ECT2	3-Hydroxynorvaline	0.814967	0.0481881
ADAMTS1	3-Hydroxynorvaline	-0.861753	0.0273472
PBK	3-Hydroxynorvaline	0.926836	0.00783364
POLE	3-Hydroxynorvaline	0.908436	0.0121922
CDK1	3-Hydroxynorvaline	0.90348	0.0135246
ZWINT	3-Hydroxynorvaline	0.84616	0.0336797
KIF20B	3-Hydroxynorvaline	0.883024	0.0197248
KIF11	3-Hydroxynorvaline	0.922478	0.00878164
SMC3	3-Hydroxynorvaline	0.848613	0.0326425
RPRM	3-Hydroxynorvaline	0.831873	0.0400237
SGO2	3-Hydroxynorvaline	0.946653	0.004193
CENPK	3-Hydroxynorvaline	0.813826	0.0487649
CCNB1	3-Hydroxynorvaline	0.913811	0.0108226
PCM1	3-Hydroxynorvaline	0.858474	0.0286271
TPX2	3-Hydroxynorvaline	0.926138	0.00798193
FAM83D	3-Hydroxynorvaline	0.936642	0.00589413
UBE2C	3-Hydroxynorvaline	0.934996	0.00620091
XRCC2	3-Hydroxynorvaline	0.933693	0.00644918
ANLN	3-Hydroxynorvaline	0.875794	0.0221825
CDCA5	3-Hydroxynorvaline	0.972912	0.00109071
CCNB3	3-Hydroxynorvaline	0.960393	0.00232204
KIF4A	3-Hydroxynorvaline	0.905103	0.0130808
SAPCD2	3-Hydroxynorvaline	0.833478	0.0392857
KIF18A	3-Hydroxynorvaline	0.903541	0.0135078
E2F8	3-Hydroxynorvaline	0.942789	0.00481599
KIF20A	3-Hydroxynorvaline	0.876811	0.0218287
PLK1	3-Hydroxynorvaline	0.911405	0.011426
CCP110	3-Hydroxynorvaline	0.839913	0.0363903
RMI2	3-Hydroxynorvaline	0.880388	0.0206048
CCNF	3-Hydroxynorvaline	0.941507	0.00503214
BUB1	3-Hydroxynorvaline	0.903133	0.0136204
NCAPH	3-Hydroxynorvaline	0.926711	0.00786
TTK	3-Hydroxynorvaline	0.933719	0.00644423
CENPA	3-Hydroxynorvaline	0.888183	0.0180555
GEN1	3-Hydroxynorvaline	0.832856	0.0395709
MTBP	3-Hydroxynorvaline	0.962564	0.00207591
DSCC1	3-Hydroxynorvaline	0.935054	0.00619005
PCLAF	3-Hydroxynorvaline	0.921334	0.00903911
PHGDH	3-Hydroxynorvaline	0.892872	0.0166
SASS6	3-Hydroxynorvaline	0.835827	0.0382166
CCNB2	3-Hydroxynorvaline	0.920034	0.00933617
TUBA1B	3-Hydroxynorvaline	0.882547	0.0198827
ESPL1	3-Hydroxynorvaline	0.896848	0.0154117
GLI1	3-Hydroxynorvaline	0.90218	0.0138851
NCAPD2	3-Hydroxynorvaline	0.951039	0.00353713
FOXM1	3-Hydroxynorvaline	0.946793	0.00417119
E2F7	Trimethylamine N-oxide	-0.83952	0.0365643
CAPN3	Trimethylamine N-oxide	0.906886	0.0126016
FBXL8	Trimethylamine N-oxide	0.912933	0.011041
BUB1B	Trimethylamine N-oxide	-0.838864	0.0368552
CABLES1	Trimethylamine N-oxide	0.933388	0.0065079
GADD45A	Trimethylamine N-oxide	0.975465	0.000895545
CDC20	Trimethylamine N-oxide	-0.876922	0.0217903
EDN1	Trimethylamine N-oxide	0.870298	0.024143
KIFC1	Trimethylamine N-oxide	-0.813644	0.0488567
KIF23	Trimethylamine N-oxide	-0.903452	0.0135323
GLYATL3	Trimethylamine N-oxide	-0.872128	0.0234816
CPEB1	Trimethylamine N-oxide	0.821709	0.0448476
FBXO5	Trimethylamine N-oxide	-0.820356	0.0455093
PRC1	Trimethylamine N-oxide	-0.884658	0.0191884
FANCM	Trimethylamine N-oxide	-0.896741	0.0154432
NCAPG	Trimethylamine N-oxide	-0.928446	0.00749675
MAP9	Trimethylamine N-oxide	-0.836311	0.0379984
MND1	Trimethylamine N-oxide	-0.932717	0.00663811
PLK4	Trimethylamine N-oxide	-0.835236	0.0384844
HSPA4L	Trimethylamine N-oxide	-0.854737	0.0301194
NUDT6	Trimethylamine N-oxide	-0.854538	0.0302001
CEP126	Trimethylamine N-oxide	-0.838629	0.0369596
HAUS6	Trimethylamine N-oxide	-0.825175	0.0431741
CNTLN	Trimethylamine N-oxide	-0.873043	0.023154
CHEK1	Trimethylamine N-oxide	-0.812819	0.0492759
CENPF	Trimethylamine N-oxide	-0.872805	0.023239
NEK2	Trimethylamine N-oxide	-0.876185	0.0220461
RGS2	Trimethylamine N-oxide	0.908444	0.0121901
AHCTF1	Trimethylamine N-oxide	-0.837575	0.0374301
ASPM	Trimethylamine N-oxide	-0.851382	0.0314897
PDS5B	Trimethylamine N-oxide	-0.827829	0.0419127
KIF18B	Trimethylamine N-oxide	-0.820796	0.0452935
BRCA1	Trimethylamine N-oxide	-0.877349	0.0216424
TOP2A	Trimethylamine N-oxide	-0.878624	0.0212041
PRR11	Trimethylamine N-oxide	-0.863818	0.0265557
SMC2	Trimethylamine N-oxide	-0.819732	0.0458159
SPAG5	Trimethylamine N-oxide	-0.879783	0.0208093
SGO1	Trimethylamine N-oxide	-0.844705	0.0343022
ATR	Trimethylamine N-oxide	-0.911962	0.011285
BRINP1	Trimethylamine N-oxide	0.875052	0.0224426
PBK	Trimethylamine N-oxide	-0.865129	0.0260586
CDK1	Trimethylamine N-oxide	-0.844869	0.0342319
KIF20B	Trimethylamine N-oxide	-0.851676	0.0313685
KIF11	Trimethylamine N-oxide	-0.868451	0.0248195
SMC3	Trimethylamine N-oxide	-0.835958	0.0381577
SGO2	Trimethylamine N-oxide	-0.894645	0.0160648
CENPK	Trimethylamine N-oxide	-0.834853	0.0386584
CCNB1	Trimethylamine N-oxide	-0.826331	0.0426225
PCM1	Trimethylamine N-oxide	-0.845616	0.033912
TPX2	Trimethylamine N-oxide	-0.876171	0.0220512
FAM83D	Trimethylamine N-oxide	-0.861632	0.0273939
UBE2C	Trimethylamine N-oxide	-0.878737	0.0211656
CDCA5	Trimethylamine N-oxide	-0.814565	0.0483909
CCNB3	Trimethylamine N-oxide	-0.861249	0.0275422
KIF4A	Trimethylamine N-oxide	-0.895239	0.0158875
SAPCD2	Trimethylamine N-oxide	-0.903306	0.0135727
KIF18A	Trimethylamine N-oxide	-0.831615	0.040143
KIF3A	Trimethylamine N-oxide	-0.834811	0.0386775
KIF20A	Trimethylamine N-oxide	-0.830125	0.0408354
PLK1	Trimethylamine N-oxide	-0.943584	0.00468432
CCP110	Trimethylamine N-oxide	-0.89645	0.0155288
RMI2	Trimethylamine N-oxide	-0.96194	0.00214531
CCNF	Trimethylamine N-oxide	-0.86168	0.0273753
BUB1	Trimethylamine N-oxide	-0.851118	0.0315986
NCAPH	Trimethylamine N-oxide	-0.840308	0.0362163
LOC100521659	Trimethylamine N-oxide	0.93868	0.00552494
TTK	Trimethylamine N-oxide	-0.852534	0.0310159
MEI4	Trimethylamine N-oxide	0.906466	0.0127138
CENPA	Trimethylamine N-oxide	-0.901674	0.0140266
GEN1	Trimethylamine N-oxide	-0.903471	0.0135269
DSCC1	Trimethylamine N-oxide	-0.833638	0.0392122
RAD54B	Trimethylamine N-oxide	-0.889825	0.0175392
PCLAF	Trimethylamine N-oxide	-0.824628	0.043436
PHGDH	Trimethylamine N-oxide	-0.887446	0.0182895
SASS6	Trimethylamine N-oxide	-0.823141	0.0441528
CCNB2	Trimethylamine N-oxide	-0.855059	0.0299894
SMC1B	Trimethylamine N-oxide	-0.8351	0.0385461
TUBA1B	Trimethylamine N-oxide	-0.918774	0.00962853
GLI1	Trimethylamine N-oxide	-0.87821	0.0213461
NCAPD2	Trimethylamine N-oxide	-0.927477	0.00769859
FOXM1	Trimethylamine N-oxide	-0.829426	0.0411619
E2F7	5-Bromo-2-(methylthio)pyrimidine-4-carboxylic acid	0.981731	0.000497605
FANCA	5-Bromo-2-(methylthio)pyrimidine-4-carboxylic acid	0.908264	0.0122371
FBXL8	5-Bromo-2-(methylthio)pyrimidine-4-carboxylic acid	-0.881218	0.0203258
CENPT	5-Bromo-2-(methylthio)pyrimidine-4-carboxylic acid	0.93705	0.00581927
KNL1	5-Bromo-2-(methylthio)pyrimidine-4-carboxylic acid	0.880162	0.0206813
BUB1B	5-Bromo-2-(methylthio)pyrimidine-4-carboxylic acid	0.953809	0.00315113
CLSPN	5-Bromo-2-(methylthio)pyrimidine-4-carboxylic acid	0.959457	0.00243225
CDCA8	5-Bromo-2-(methylthio)pyrimidine-4-carboxylic acid	0.904597	0.0132185
NDC80	5-Bromo-2-(methylthio)pyrimidine-4-carboxylic acid	0.969882	0.00134701
CABLES1	5-Bromo-2-(methylthio)pyrimidine-4-carboxylic acid	-0.824295	0.043596
GADD45A	5-Bromo-2-(methylthio)pyrimidine-4-carboxylic acid	-0.869456	0.0244504
KIF2C	5-Bromo-2-(methylthio)pyrimidine-4-carboxylic acid	0.909599	0.0118892
CDC20	5-Bromo-2-(methylthio)pyrimidine-4-carboxylic acid	0.852825	0.0308969
EDN1	5-Bromo-2-(methylthio)pyrimidine-4-carboxylic acid	-0.975969	0.000859286
KIFC1	5-Bromo-2-(methylthio)pyrimidine-4-carboxylic acid	0.893317	0.0164648
KIF23	5-Bromo-2-(methylthio)pyrimidine-4-carboxylic acid	0.941001	0.0051187
GLYATL3	5-Bromo-2-(methylthio)pyrimidine-4-carboxylic acid	0.94047	0.00521029
MCM3	5-Bromo-2-(methylthio)pyrimidine-4-carboxylic acid	0.921164	0.00907777
FBXO5	5-Bromo-2-(methylthio)pyrimidine-4-carboxylic acid	0.923092	0.0086449
TICRR	5-Bromo-2-(methylthio)pyrimidine-4-carboxylic acid	0.947862	0.00400671
PRC1	5-Bromo-2-(methylthio)pyrimidine-4-carboxylic acid	0.922672	0.00873812
FANCM	5-Bromo-2-(methylthio)pyrimidine-4-carboxylic acid	0.965091	0.00180665
NCAPG	5-Bromo-2-(methylthio)pyrimidine-4-carboxylic acid	0.947381	0.00408031
MND1	5-Bromo-2-(methylthio)pyrimidine-4-carboxylic acid	0.910501	0.0116566
PLK4	5-Bromo-2-(methylthio)pyrimidine-4-carboxylic acid	0.903961	0.0133923
HSPA4L	5-Bromo-2-(methylthio)pyrimidine-4-carboxylic acid	0.889973	0.0174929
CEP126	5-Bromo-2-(methylthio)pyrimidine-4-carboxylic acid	0.865427	0.0259465
HAUS6	5-Bromo-2-(methylthio)pyrimidine-4-carboxylic acid	0.928193	0.0075492
CNTLN	5-Bromo-2-(methylthio)pyrimidine-4-carboxylic acid	0.817826	0.0467579
CHEK1	5-Bromo-2-(methylthio)pyrimidine-4-carboxylic acid	0.969394	0.00139071
CENPF	5-Bromo-2-(methylthio)pyrimidine-4-carboxylic acid	0.930416	0.00709445
NEK2	5-Bromo-2-(methylthio)pyrimidine-4-carboxylic acid	0.968479	0.00147472
RGS2	5-Bromo-2-(methylthio)pyrimidine-4-carboxylic acid	-0.953518	0.00319068
AHCTF1	5-Bromo-2-(methylthio)pyrimidine-4-carboxylic acid	0.925816	0.0080508
SMC5	5-Bromo-2-(methylthio)pyrimidine-4-carboxylic acid	0.825552	0.0429936
ASPM	5-Bromo-2-(methylthio)pyrimidine-4-carboxylic acid	0.910181	0.0117389
MASTL	5-Bromo-2-(methylthio)pyrimidine-4-carboxylic acid	0.886409	0.0186215
PDS5B	5-Bromo-2-(methylthio)pyrimidine-4-carboxylic acid	0.889222	0.0177281
AXIN2	5-Bromo-2-(methylthio)pyrimidine-4-carboxylic acid	0.843128	0.0349829
KIF18B	5-Bromo-2-(methylthio)pyrimidine-4-carboxylic acid	0.924359	0.00836597
BRCA1	5-Bromo-2-(methylthio)pyrimidine-4-carboxylic acid	0.978246	0.000704727
TOP2A	5-Bromo-2-(methylthio)pyrimidine-4-carboxylic acid	0.978761	0.00067188
PRR11	5-Bromo-2-(methylthio)pyrimidine-4-carboxylic acid	0.932323	0.00671519
SMC2	5-Bromo-2-(methylthio)pyrimidine-4-carboxylic acid	0.899507	0.0146408
ATAD5	5-Bromo-2-(methylthio)pyrimidine-4-carboxylic acid	0.956899	0.00274651
SPAG5	5-Bromo-2-(methylthio)pyrimidine-4-carboxylic acid	0.962007	0.00213774
SGO1	5-Bromo-2-(methylthio)pyrimidine-4-carboxylic acid	0.942454	0.00487198
TRIM71	5-Bromo-2-(methylthio)pyrimidine-4-carboxylic acid	0.871105	0.0238501
MCM2	5-Bromo-2-(methylthio)pyrimidine-4-carboxylic acid	0.905899	0.0128658
ATR	5-Bromo-2-(methylthio)pyrimidine-4-carboxylic acid	0.914181	0.0107314
ECT2	5-Bromo-2-(methylthio)pyrimidine-4-carboxylic acid	0.875801	0.0221801
ADAMTS1	5-Bromo-2-(methylthio)pyrimidine-4-carboxylic acid	-0.910695	0.011607
PBK	5-Bromo-2-(methylthio)pyrimidine-4-carboxylic acid	0.953675	0.00316933
POLE	5-Bromo-2-(methylthio)pyrimidine-4-carboxylic acid	0.878802	0.0211433
CDK1	5-Bromo-2-(methylthio)pyrimidine-4-carboxylic acid	0.920214	0.00929471
ZWINT	5-Bromo-2-(methylthio)pyrimidine-4-carboxylic acid	0.880027	0.020727
KIF20B	5-Bromo-2-(methylthio)pyrimidine-4-carboxylic acid	0.934886	0.0062217
KIF11	5-Bromo-2-(methylthio)pyrimidine-4-carboxylic acid	0.96567	0.00174757
SMC3	5-Bromo-2-(methylthio)pyrimidine-4-carboxylic acid	0.91397	0.0107833
SGO2	5-Bromo-2-(methylthio)pyrimidine-4-carboxylic acid	0.982047	0.000480576
CENPK	5-Bromo-2-(methylthio)pyrimidine-4-carboxylic acid	0.89074	0.0172544
CCNB1	5-Bromo-2-(methylthio)pyrimidine-4-carboxylic acid	0.932792	0.00662351
PCM1	5-Bromo-2-(methylthio)pyrimidine-4-carboxylic acid	0.920245	0.00928755
TPX2	5-Bromo-2-(methylthio)pyrimidine-4-carboxylic acid	0.948335	0.00393492
FAM83D	5-Bromo-2-(methylthio)pyrimidine-4-carboxylic acid	0.96801	0.00151868
UBE2C	5-Bromo-2-(methylthio)pyrimidine-4-carboxylic acid	0.953593	0.00318043
XRCC2	5-Bromo-2-(methylthio)pyrimidine-4-carboxylic acid	0.933419	0.00650196
ANLN	5-Bromo-2-(methylthio)pyrimidine-4-carboxylic acid	0.916014	0.0102843
CDCA5	5-Bromo-2-(methylthio)pyrimidine-4-carboxylic acid	0.971986	0.00116622
CCNB3	5-Bromo-2-(methylthio)pyrimidine-4-carboxylic acid	0.976686	0.000808956
KIF4A	5-Bromo-2-(methylthio)pyrimidine-4-carboxylic acid	0.933426	0.0065007
SAPCD2	5-Bromo-2-(methylthio)pyrimidine-4-carboxylic acid	0.878257	0.0213298
KIF18A	5-Bromo-2-(methylthio)pyrimidine-4-carboxylic acid	0.918285	0.00974324
E2F8	5-Bromo-2-(methylthio)pyrimidine-4-carboxylic acid	0.940096	0.0052752
KIF3A	5-Bromo-2-(methylthio)pyrimidine-4-carboxylic acid	0.878364	0.0212931
KIF20A	5-Bromo-2-(methylthio)pyrimidine-4-carboxylic acid	0.904971	0.0131166
PLK1	5-Bromo-2-(methylthio)pyrimidine-4-carboxylic acid	0.93587	0.00603706
CCP110	5-Bromo-2-(methylthio)pyrimidine-4-carboxylic acid	0.908946	0.0120587
RMI2	5-Bromo-2-(methylthio)pyrimidine-4-carboxylic acid	0.906491	0.012707
CCNF	5-Bromo-2-(methylthio)pyrimidine-4-carboxylic acid	0.95851	0.00254636
BUB1	5-Bromo-2-(methylthio)pyrimidine-4-carboxylic acid	0.938568	0.00554487
NCAPH	5-Bromo-2-(methylthio)pyrimidine-4-carboxylic acid	0.936315	0.0059546
TTK	5-Bromo-2-(methylthio)pyrimidine-4-carboxylic acid	0.963791	0.00194285
CENPA	5-Bromo-2-(methylthio)pyrimidine-4-carboxylic acid	0.932687	0.00664408
GEN1	5-Bromo-2-(methylthio)pyrimidine-4-carboxylic acid	0.892072	0.0168441
MTBP	5-Bromo-2-(methylthio)pyrimidine-4-carboxylic acid	0.961176	0.00223166
DSCC1	5-Bromo-2-(methylthio)pyrimidine-4-carboxylic acid	0.936591	0.00590352
RAD54B	5-Bromo-2-(methylthio)pyrimidine-4-carboxylic acid	0.858383	0.0286631
PCLAF	5-Bromo-2-(methylthio)pyrimidine-4-carboxylic acid	0.942552	0.00485563
PHGDH	5-Bromo-2-(methylthio)pyrimidine-4-carboxylic acid	0.94795	0.00399324
SASS6	5-Bromo-2-(methylthio)pyrimidine-4-carboxylic acid	0.905248	0.0130416
CCNB2	5-Bromo-2-(methylthio)pyrimidine-4-carboxylic acid	0.941734	0.00499341
SMC1B	5-Bromo-2-(methylthio)pyrimidine-4-carboxylic acid	0.864562	0.026273
TUBA1B	5-Bromo-2-(methylthio)pyrimidine-4-carboxylic acid	0.901812	0.0139881
ESPL1	5-Bromo-2-(methylthio)pyrimidine-4-carboxylic acid	0.855073	0.0299837
GLI1	5-Bromo-2-(methylthio)pyrimidine-4-carboxylic acid	0.928143	0.00755969
NCAPD2	5-Bromo-2-(methylthio)pyrimidine-4-carboxylic acid	0.969787	0.00135545
FOXM1	5-Bromo-2-(methylthio)pyrimidine-4-carboxylic acid	0.952617	0.00331449
E2F7	Xanthine	0.81857	0.046389
GADD45A	Xanthine	-0.868048	0.0249682
EDN1	Xanthine	-0.939422	0.00539336
KIF23	Xanthine	0.844064	0.034578
GLYATL3	Xanthine	0.971969	0.00116762
PRC1	Xanthine	0.896266	0.0155831
FANCM	Xanthine	0.888718	0.0178866
NCAPG	Xanthine	0.865797	0.0258073
MAP9	Xanthine	0.936499	0.00592062
CEP135	Xanthine	0.983767	0.000393137
MND1	Xanthine	0.859753	0.0281245
PLK4	Xanthine	0.904918	0.013131
HSPA4L	Xanthine	0.978118	0.000712999
NUDT6	Xanthine	0.963464	0.00197798
CENPE	Xanthine	0.884705	0.0191731
P14ARF	Xanthine	-0.819354	0.0460021
DEUP1	Xanthine	0.827054	0.0422791
CEP126	Xanthine	0.929523	0.0072755
HAUS6	Xanthine	0.905749	0.0129063
CNTLN	Xanthine	0.944146	0.00459232
CENPF	Xanthine	0.876529	0.0219265
NEK2	Xanthine	0.838746	0.0369079
RGS2	Xanthine	-0.832313	0.0398206
AHCTF1	Xanthine	0.949826	0.00371296
SMC5	Xanthine	0.903956	0.0133937
PDS5B	Xanthine	0.976594	0.000815353
BRCA1	Xanthine	0.871415	0.0237381
TOP2A	Xanthine	0.883704	0.0195007
SMC2	Xanthine	0.882911	0.019762
ATAD5	Xanthine	0.840583	0.036095
ATR	Xanthine	0.970122	0.00132571
ECT2	Xanthine	0.848304	0.0327719
ADAMTS1	Xanthine	-0.96153	0.00219142
PIWIL2	Xanthine	0.855969	0.0296236
KIF20B	Xanthine	0.886803	0.0184952
KIF11	Xanthine	0.899168	0.0147381
SMC3	Xanthine	0.935711	0.00606678
SGO2	Xanthine	0.896277	0.0155796
CENPK	Xanthine	0.978077	0.000715655
PCM1	Xanthine	0.97345	0.00104802
MYB	Xanthine	0.882449	0.0199153
FAM83D	Xanthine	0.856019	0.0296032
SYCP2	Xanthine	0.856305	0.0294887
ANLN	Xanthine	0.81614	0.0475989
CCNB3	Xanthine	0.835917	0.0381761
LOC100526148	Xanthine	0.894004	0.0162572
SAPCD2	Xanthine	0.86197	0.0272635
TUBB4A	Xanthine	-0.889617	0.0176041
SLF1	Xanthine	0.901597	0.0140483
KIF3A	Xanthine	0.96915	0.00141291
CCP110	Xanthine	0.982631	0.000449902
RMI2	Xanthine	0.823393	0.0440307
BUB1	Xanthine	0.836632	0.0378536
TTK	Xanthine	0.841381	0.0357447
CENPA	Xanthine	0.862335	0.0271229
GEN1	Xanthine	0.858839	0.0284831
FBXO43	Xanthine	0.937317	0.00577059
RAD54B	Xanthine	0.873596	0.0229573
PHGDH	Xanthine	0.927863	0.00761795
SASS6	Xanthine	0.967221	0.00159411
HFM1	Xanthine	0.907316	0.0124875
SMC1B	Xanthine	0.858463	0.0286313
NCAPD2	Xanthine	0.817686	0.0468277
E2F7	(3R,6R)-6-{[4-(4-Biphenylyl)-1H-1,2,3-triazol-1-yl]methyl}-N-phenylquinuclidine-3-carboxamide	-0.951126	0.00352469
FBXL8	(3R,6R)-6-{[4-(4-Biphenylyl)-1H-1,2,3-triazol-1-yl]methyl}-N-phenylquinuclidine-3-carboxamide	0.823941	0.0437663
KNL1	(3R,6R)-6-{[4-(4-Biphenylyl)-1H-1,2,3-triazol-1-yl]methyl}-N-phenylquinuclidine-3-carboxamide	-0.906006	0.0128372
BUB1B	(3R,6R)-6-{[4-(4-Biphenylyl)-1H-1,2,3-triazol-1-yl]methyl}-N-phenylquinuclidine-3-carboxamide	-0.932616	0.00665799
CLSPN	(3R,6R)-6-{[4-(4-Biphenylyl)-1H-1,2,3-triazol-1-yl]methyl}-N-phenylquinuclidine-3-carboxamide	-0.92682	0.00783702
NDC80	(3R,6R)-6-{[4-(4-Biphenylyl)-1H-1,2,3-triazol-1-yl]methyl}-N-phenylquinuclidine-3-carboxamide	-0.931015	0.00697432
KIF2C	(3R,6R)-6-{[4-(4-Biphenylyl)-1H-1,2,3-triazol-1-yl]methyl}-N-phenylquinuclidine-3-carboxamide	-0.833156	0.0394333
EDN1	(3R,6R)-6-{[4-(4-Biphenylyl)-1H-1,2,3-triazol-1-yl]methyl}-N-phenylquinuclidine-3-carboxamide	0.969649	0.00136783
KIF23	(3R,6R)-6-{[4-(4-Biphenylyl)-1H-1,2,3-triazol-1-yl]methyl}-N-phenylquinuclidine-3-carboxamide	-0.891899	0.016897
GLYATL3	(3R,6R)-6-{[4-(4-Biphenylyl)-1H-1,2,3-triazol-1-yl]methyl}-N-phenylquinuclidine-3-carboxamide	-0.944983	0.00445709
MCM3	(3R,6R)-6-{[4-(4-Biphenylyl)-1H-1,2,3-triazol-1-yl]methyl}-N-phenylquinuclidine-3-carboxamide	-0.819894	0.0457359
FBXO5	(3R,6R)-6-{[4-(4-Biphenylyl)-1H-1,2,3-triazol-1-yl]methyl}-N-phenylquinuclidine-3-carboxamide	-0.932969	0.00658922
TICRR	(3R,6R)-6-{[4-(4-Biphenylyl)-1H-1,2,3-triazol-1-yl]methyl}-N-phenylquinuclidine-3-carboxamide	-0.86489	0.0261488
PRC1	(3R,6R)-6-{[4-(4-Biphenylyl)-1H-1,2,3-triazol-1-yl]methyl}-N-phenylquinuclidine-3-carboxamide	-0.934124	0.00636659
FANCM	(3R,6R)-6-{[4-(4-Biphenylyl)-1H-1,2,3-triazol-1-yl]methyl}-N-phenylquinuclidine-3-carboxamide	-0.920235	0.00928994
NCAPG	(3R,6R)-6-{[4-(4-Biphenylyl)-1H-1,2,3-triazol-1-yl]methyl}-N-phenylquinuclidine-3-carboxamide	-0.894347	0.016154
MAP9	(3R,6R)-6-{[4-(4-Biphenylyl)-1H-1,2,3-triazol-1-yl]methyl}-N-phenylquinuclidine-3-carboxamide	-0.832539	0.0397166
CEP135	(3R,6R)-6-{[4-(4-Biphenylyl)-1H-1,2,3-triazol-1-yl]methyl}-N-phenylquinuclidine-3-carboxamide	-0.863231	0.0267793
MND1	(3R,6R)-6-{[4-(4-Biphenylyl)-1H-1,2,3-triazol-1-yl]methyl}-N-phenylquinuclidine-3-carboxamide	-0.86452	0.026289
PLK4	(3R,6R)-6-{[4-(4-Biphenylyl)-1H-1,2,3-triazol-1-yl]methyl}-N-phenylquinuclidine-3-carboxamide	-0.936934	0.00584055
HSPA4L	(3R,6R)-6-{[4-(4-Biphenylyl)-1H-1,2,3-triazol-1-yl]methyl}-N-phenylquinuclidine-3-carboxamide	-0.934066	0.00637766
CENPE	(3R,6R)-6-{[4-(4-Biphenylyl)-1H-1,2,3-triazol-1-yl]methyl}-N-phenylquinuclidine-3-carboxamide	-0.866961	0.0253716
CEP126	(3R,6R)-6-{[4-(4-Biphenylyl)-1H-1,2,3-triazol-1-yl]methyl}-N-phenylquinuclidine-3-carboxamide	-0.81594	0.0476994
HAUS6	(3R,6R)-6-{[4-(4-Biphenylyl)-1H-1,2,3-triazol-1-yl]methyl}-N-phenylquinuclidine-3-carboxamide	-0.975578	0.000887356
CNTLN	(3R,6R)-6-{[4-(4-Biphenylyl)-1H-1,2,3-triazol-1-yl]methyl}-N-phenylquinuclidine-3-carboxamide	-0.871291	0.0237828
CHEK1	(3R,6R)-6-{[4-(4-Biphenylyl)-1H-1,2,3-triazol-1-yl]methyl}-N-phenylquinuclidine-3-carboxamide	-0.941881	0.00496851
CENPF	(3R,6R)-6-{[4-(4-Biphenylyl)-1H-1,2,3-triazol-1-yl]methyl}-N-phenylquinuclidine-3-carboxamide	-0.893117	0.0165255
NEK2	(3R,6R)-6-{[4-(4-Biphenylyl)-1H-1,2,3-triazol-1-yl]methyl}-N-phenylquinuclidine-3-carboxamide	-0.922888	0.00869018
RGS2	(3R,6R)-6-{[4-(4-Biphenylyl)-1H-1,2,3-triazol-1-yl]methyl}-N-phenylquinuclidine-3-carboxamide	0.856171	0.0295425
AHCTF1	(3R,6R)-6-{[4-(4-Biphenylyl)-1H-1,2,3-triazol-1-yl]methyl}-N-phenylquinuclidine-3-carboxamide	-0.954746	0.00302559
SMC5	(3R,6R)-6-{[4-(4-Biphenylyl)-1H-1,2,3-triazol-1-yl]methyl}-N-phenylquinuclidine-3-carboxamide	-0.936113	0.00599203
ASPM	(3R,6R)-6-{[4-(4-Biphenylyl)-1H-1,2,3-triazol-1-yl]methyl}-N-phenylquinuclidine-3-carboxamide	-0.83509	0.0385505
MASTL	(3R,6R)-6-{[4-(4-Biphenylyl)-1H-1,2,3-triazol-1-yl]methyl}-N-phenylquinuclidine-3-carboxamide	-0.882749	0.0198156
PDS5B	(3R,6R)-6-{[4-(4-Biphenylyl)-1H-1,2,3-triazol-1-yl]methyl}-N-phenylquinuclidine-3-carboxamide	-0.948252	0.00394749
BRCA1	(3R,6R)-6-{[4-(4-Biphenylyl)-1H-1,2,3-triazol-1-yl]methyl}-N-phenylquinuclidine-3-carboxamide	-0.920437	0.00924351
TOP2A	(3R,6R)-6-{[4-(4-Biphenylyl)-1H-1,2,3-triazol-1-yl]methyl}-N-phenylquinuclidine-3-carboxamide	-0.936263	0.0059641
PRR11	(3R,6R)-6-{[4-(4-Biphenylyl)-1H-1,2,3-triazol-1-yl]methyl}-N-phenylquinuclidine-3-carboxamide	-0.868998	0.024618
SMC2	(3R,6R)-6-{[4-(4-Biphenylyl)-1H-1,2,3-triazol-1-yl]methyl}-N-phenylquinuclidine-3-carboxamide	-0.954896	0.00300569
ATAD5	(3R,6R)-6-{[4-(4-Biphenylyl)-1H-1,2,3-triazol-1-yl]methyl}-N-phenylquinuclidine-3-carboxamide	-0.96847	0.00147552
SPAG5	(3R,6R)-6-{[4-(4-Biphenylyl)-1H-1,2,3-triazol-1-yl]methyl}-N-phenylquinuclidine-3-carboxamide	-0.86929	0.024511
SGO1	(3R,6R)-6-{[4-(4-Biphenylyl)-1H-1,2,3-triazol-1-yl]methyl}-N-phenylquinuclidine-3-carboxamide	-0.887186	0.0183727
TRIM71	(3R,6R)-6-{[4-(4-Biphenylyl)-1H-1,2,3-triazol-1-yl]methyl}-N-phenylquinuclidine-3-carboxamide	-0.856906	0.029249
ATR	(3R,6R)-6-{[4-(4-Biphenylyl)-1H-1,2,3-triazol-1-yl]methyl}-N-phenylquinuclidine-3-carboxamide	-0.924639	0.00830488
ECT2	(3R,6R)-6-{[4-(4-Biphenylyl)-1H-1,2,3-triazol-1-yl]methyl}-N-phenylquinuclidine-3-carboxamide	-0.928702	0.00744382
ADAMTS1	(3R,6R)-6-{[4-(4-Biphenylyl)-1H-1,2,3-triazol-1-yl]methyl}-N-phenylquinuclidine-3-carboxamide	0.91205	0.0112627
PBK	(3R,6R)-6-{[4-(4-Biphenylyl)-1H-1,2,3-triazol-1-yl]methyl}-N-phenylquinuclidine-3-carboxamide	-0.92909	0.00736411
RHOU	(3R,6R)-6-{[4-(4-Biphenylyl)-1H-1,2,3-triazol-1-yl]methyl}-N-phenylquinuclidine-3-carboxamide	-0.815812	0.0477637
CDK1	(3R,6R)-6-{[4-(4-Biphenylyl)-1H-1,2,3-triazol-1-yl]methyl}-N-phenylquinuclidine-3-carboxamide	-0.86014	0.0279734
ZWINT	(3R,6R)-6-{[4-(4-Biphenylyl)-1H-1,2,3-triazol-1-yl]methyl}-N-phenylquinuclidine-3-carboxamide	-0.925544	0.00810923
KIF20B	(3R,6R)-6-{[4-(4-Biphenylyl)-1H-1,2,3-triazol-1-yl]methyl}-N-phenylquinuclidine-3-carboxamide	-0.959134	0.00247088
KIF11	(3R,6R)-6-{[4-(4-Biphenylyl)-1H-1,2,3-triazol-1-yl]methyl}-N-phenylquinuclidine-3-carboxamide	-0.965919	0.00172247
SMC3	(3R,6R)-6-{[4-(4-Biphenylyl)-1H-1,2,3-triazol-1-yl]methyl}-N-phenylquinuclidine-3-carboxamide	-0.969488	0.00138226
SGO2	(3R,6R)-6-{[4-(4-Biphenylyl)-1H-1,2,3-triazol-1-yl]methyl}-N-phenylquinuclidine-3-carboxamide	-0.955303	0.00295207
CENPK	(3R,6R)-6-{[4-(4-Biphenylyl)-1H-1,2,3-triazol-1-yl]methyl}-N-phenylquinuclidine-3-carboxamide	-0.951527	0.00346747
CCNB1	(3R,6R)-6-{[4-(4-Biphenylyl)-1H-1,2,3-triazol-1-yl]methyl}-N-phenylquinuclidine-3-carboxamide	-0.891797	0.0169283
PCM1	(3R,6R)-6-{[4-(4-Biphenylyl)-1H-1,2,3-triazol-1-yl]methyl}-N-phenylquinuclidine-3-carboxamide	-0.936766	0.00587132
TPX2	(3R,6R)-6-{[4-(4-Biphenylyl)-1H-1,2,3-triazol-1-yl]methyl}-N-phenylquinuclidine-3-carboxamide	-0.885964	0.0187647
FAM83D	(3R,6R)-6-{[4-(4-Biphenylyl)-1H-1,2,3-triazol-1-yl]methyl}-N-phenylquinuclidine-3-carboxamide	-0.941912	0.00496331
UBE2C	(3R,6R)-6-{[4-(4-Biphenylyl)-1H-1,2,3-triazol-1-yl]methyl}-N-phenylquinuclidine-3-carboxamide	-0.895066	0.015939
XRCC2	(3R,6R)-6-{[4-(4-Biphenylyl)-1H-1,2,3-triazol-1-yl]methyl}-N-phenylquinuclidine-3-carboxamide	-0.892999	0.0165611
ANLN	(3R,6R)-6-{[4-(4-Biphenylyl)-1H-1,2,3-triazol-1-yl]methyl}-N-phenylquinuclidine-3-carboxamide	-0.936851	0.0058558
CDCA5	(3R,6R)-6-{[4-(4-Biphenylyl)-1H-1,2,3-triazol-1-yl]methyl}-N-phenylquinuclidine-3-carboxamide	-0.910243	0.0117229
CCNB3	(3R,6R)-6-{[4-(4-Biphenylyl)-1H-1,2,3-triazol-1-yl]methyl}-N-phenylquinuclidine-3-carboxamide	-0.908845	0.0120851
KIF4A	(3R,6R)-6-{[4-(4-Biphenylyl)-1H-1,2,3-triazol-1-yl]methyl}-N-phenylquinuclidine-3-carboxamide	-0.867239	0.0252684
KIF18A	(3R,6R)-6-{[4-(4-Biphenylyl)-1H-1,2,3-triazol-1-yl]methyl}-N-phenylquinuclidine-3-carboxamide	-0.867045	0.0253404
E2F8	(3R,6R)-6-{[4-(4-Biphenylyl)-1H-1,2,3-triazol-1-yl]methyl}-N-phenylquinuclidine-3-carboxamide	-0.895982	0.015667
SLF1	(3R,6R)-6-{[4-(4-Biphenylyl)-1H-1,2,3-triazol-1-yl]methyl}-N-phenylquinuclidine-3-carboxamide	-0.868162	0.024926
KIF3A	(3R,6R)-6-{[4-(4-Biphenylyl)-1H-1,2,3-triazol-1-yl]methyl}-N-phenylquinuclidine-3-carboxamide	-0.947432	0.00407252
KIF20A	(3R,6R)-6-{[4-(4-Biphenylyl)-1H-1,2,3-triazol-1-yl]methyl}-N-phenylquinuclidine-3-carboxamide	-0.86834	0.0248603
PLK1	(3R,6R)-6-{[4-(4-Biphenylyl)-1H-1,2,3-triazol-1-yl]methyl}-N-phenylquinuclidine-3-carboxamide	-0.848649	0.0326271
CCP110	(3R,6R)-6-{[4-(4-Biphenylyl)-1H-1,2,3-triazol-1-yl]methyl}-N-phenylquinuclidine-3-carboxamide	-0.91695	0.0100596
CCNF	(3R,6R)-6-{[4-(4-Biphenylyl)-1H-1,2,3-triazol-1-yl]methyl}-N-phenylquinuclidine-3-carboxamide	-0.892085	0.0168401
BUB1	(3R,6R)-6-{[4-(4-Biphenylyl)-1H-1,2,3-triazol-1-yl]methyl}-N-phenylquinuclidine-3-carboxamide	-0.913186	0.0109779
NCAPH	(3R,6R)-6-{[4-(4-Biphenylyl)-1H-1,2,3-triazol-1-yl]methyl}-N-phenylquinuclidine-3-carboxamide	-0.850452	0.0318746
TTK	(3R,6R)-6-{[4-(4-Biphenylyl)-1H-1,2,3-triazol-1-yl]methyl}-N-phenylquinuclidine-3-carboxamide	-0.940841	0.00514618
CENPA	(3R,6R)-6-{[4-(4-Biphenylyl)-1H-1,2,3-triazol-1-yl]methyl}-N-phenylquinuclidine-3-carboxamide	-0.901496	0.0140767
GEN1	(3R,6R)-6-{[4-(4-Biphenylyl)-1H-1,2,3-triazol-1-yl]methyl}-N-phenylquinuclidine-3-carboxamide	-0.898568	0.0149108
MTBP	(3R,6R)-6-{[4-(4-Biphenylyl)-1H-1,2,3-triazol-1-yl]methyl}-N-phenylquinuclidine-3-carboxamide	-0.897695	0.015164
DSCC1	(3R,6R)-6-{[4-(4-Biphenylyl)-1H-1,2,3-triazol-1-yl]methyl}-N-phenylquinuclidine-3-carboxamide	-0.872778	0.0232485
RAD54B	(3R,6R)-6-{[4-(4-Biphenylyl)-1H-1,2,3-triazol-1-yl]methyl}-N-phenylquinuclidine-3-carboxamide	-0.88007	0.0207122
PCLAF	(3R,6R)-6-{[4-(4-Biphenylyl)-1H-1,2,3-triazol-1-yl]methyl}-N-phenylquinuclidine-3-carboxamide	-0.922114	0.00886306
PHGDH	(3R,6R)-6-{[4-(4-Biphenylyl)-1H-1,2,3-triazol-1-yl]methyl}-N-phenylquinuclidine-3-carboxamide	-0.95833	0.00256838
SASS6	(3R,6R)-6-{[4-(4-Biphenylyl)-1H-1,2,3-triazol-1-yl]methyl}-N-phenylquinuclidine-3-carboxamide	-0.952741	0.0032973
CCNB2	(3R,6R)-6-{[4-(4-Biphenylyl)-1H-1,2,3-triazol-1-yl]methyl}-N-phenylquinuclidine-3-carboxamide	-0.890982	0.0171796
SMC1B	(3R,6R)-6-{[4-(4-Biphenylyl)-1H-1,2,3-triazol-1-yl]methyl}-N-phenylquinuclidine-3-carboxamide	-0.910961	0.0115391
TUBA1B	(3R,6R)-6-{[4-(4-Biphenylyl)-1H-1,2,3-triazol-1-yl]methyl}-N-phenylquinuclidine-3-carboxamide	-0.817558	0.0468911
GLI1	(3R,6R)-6-{[4-(4-Biphenylyl)-1H-1,2,3-triazol-1-yl]methyl}-N-phenylquinuclidine-3-carboxamide	-0.855692	0.0297348
NCAPD2	(3R,6R)-6-{[4-(4-Biphenylyl)-1H-1,2,3-triazol-1-yl]methyl}-N-phenylquinuclidine-3-carboxamide	-0.887714	0.0182042
FOXM1	(3R,6R)-6-{[4-(4-Biphenylyl)-1H-1,2,3-triazol-1-yl]methyl}-N-phenylquinuclidine-3-carboxamide	-0.887896	0.0181466
E2F7	2-Aminoadipic acid	-0.900488	0.0143612
KNL1	2-Aminoadipic acid	-0.822032	0.0446903
BUB1B	2-Aminoadipic acid	-0.8764	0.0219713
CLSPN	2-Aminoadipic acid	-0.901541	0.014064
NDC80	2-Aminoadipic acid	-0.88381	0.019466
EDN1	2-Aminoadipic acid	0.932152	0.00674887
KIF23	2-Aminoadipic acid	-0.853644	0.0305628
GLYATL3	2-Aminoadipic acid	-0.914789	0.0105821
FBXO5	2-Aminoadipic acid	-0.831342	0.0402696
TICRR	2-Aminoadipic acid	-0.818896	0.0462279
PRC1	2-Aminoadipic acid	-0.874753	0.0225478
FANCM	2-Aminoadipic acid	-0.894282	0.0161737
NCAPG	2-Aminoadipic acid	-0.845762	0.0338496
MAP9	2-Aminoadipic acid	-0.822109	0.0446531
CEP135	2-Aminoadipic acid	-0.836316	0.0379959
MND1	2-Aminoadipic acid	-0.811816	0.0497879
PLK4	2-Aminoadipic acid	-0.905119	0.0130767
HSPA4L	2-Aminoadipic acid	-0.893259	0.0164823
CEP126	2-Aminoadipic acid	-0.812558	0.0494088
HAUS6	2-Aminoadipic acid	-0.909947	0.0117991
CHEK1	2-Aminoadipic acid	-0.903887	0.0134126
CENPF	2-Aminoadipic acid	-0.883907	0.0194341
NEK2	2-Aminoadipic acid	-0.890068	0.0174632
AHCTF1	2-Aminoadipic acid	-0.933513	0.00648386
SMC5	2-Aminoadipic acid	-0.856924	0.0292417
ASPM	2-Aminoadipic acid	-0.838403	0.0370604
PDS5B	2-Aminoadipic acid	-0.909682	0.0118677
BRCA1	2-Aminoadipic acid	-0.90447	0.0132531
TOP2A	2-Aminoadipic acid	-0.913581	0.0108797
PRR11	2-Aminoadipic acid	-0.845432	0.0339904
SMC2	2-Aminoadipic acid	-0.881402	0.0202642
ATAD5	2-Aminoadipic acid	-0.970935	0.00125489
SPAG5	2-Aminoadipic acid	-0.844199	0.0345199
SGO1	2-Aminoadipic acid	-0.879622	0.020864
ATR	2-Aminoadipic acid	-0.864816	0.026177
ECT2	2-Aminoadipic acid	-0.873932	0.0228381
ADAMTS1	2-Aminoadipic acid	0.910826	0.0115733
PBK	2-Aminoadipic acid	-0.853463	0.0306365
CDK1	2-Aminoadipic acid	-0.81976	0.045802
ZWINT	2-Aminoadipic acid	-0.833045	0.0394843
KIF20B	2-Aminoadipic acid	-0.899432	0.0146624
KIF11	2-Aminoadipic acid	-0.918613	0.00966615
SMC3	2-Aminoadipic acid	-0.899755	0.0145698
SGO2	2-Aminoadipic acid	-0.904176	0.0133334
CENPK	2-Aminoadipic acid	-0.90154	0.0140644
CCNB1	2-Aminoadipic acid	-0.857206	0.0291293
PCM1	2-Aminoadipic acid	-0.920197	0.00929862
TPX2	2-Aminoadipic acid	-0.854458	0.0302324
FAM83D	2-Aminoadipic acid	-0.910398	0.0116832
UBE2C	2-Aminoadipic acid	-0.838267	0.0371212
XRCC2	2-Aminoadipic acid	-0.837999	0.0372409
ANLN	2-Aminoadipic acid	-0.902366	0.0138334
CDCA5	2-Aminoadipic acid	-0.86659	0.02551
CCNB3	2-Aminoadipic acid	-0.898204	0.0150162
KIF4A	2-Aminoadipic acid	-0.833521	0.039266
KIF18A	2-Aminoadipic acid	-0.814217	0.0485668
E2F8	2-Aminoadipic acid	-0.836087	0.0380993
SLF1	2-Aminoadipic acid	-0.832405	0.0397783
KIF3A	2-Aminoadipic acid	-0.881915	0.0200929
KIF20A	2-Aminoadipic acid	-0.840216	0.0362568
CCP110	2-Aminoadipic acid	-0.87181	0.0235957
CCNF	2-Aminoadipic acid	-0.87172	0.0236282
BUB1	2-Aminoadipic acid	-0.891501	0.0170195
NCAPH	2-Aminoadipic acid	-0.846413	0.0335721
TTK	2-Aminoadipic acid	-0.906527	0.0126974
CENPA	2-Aminoadipic acid	-0.858836	0.0284845
MTBP	2-Aminoadipic acid	-0.861103	0.0275988
PCLAF	2-Aminoadipic acid	-0.860534	0.0278199
PHGDH	2-Aminoadipic acid	-0.90166	0.0140306
SASS6	2-Aminoadipic acid	-0.928389	0.00750852
CCNB2	2-Aminoadipic acid	-0.85734	0.0290762
GLI1	2-Aminoadipic acid	-0.841254	0.0358001
NCAPD2	2-Aminoadipic acid	-0.821304	0.0450451
FOXM1	2-Aminoadipic acid	-0.851381	0.0314901

## Sheet: Figure 7B
mRNA	Metabolism	cor	pvalue
LAMA3	Methyl sulfate	-0.818493	0.0464275
VEGFA	Methyl sulfate	0.843718	0.0347277
FGFR3	Methyl sulfate	0.916998	0.0100481
TLR2	Methyl sulfate	-0.812304	0.0495385
PDGFD	Methyl sulfate	0.874699	0.0225668
ITGB8	Methyl sulfate	0.878412	0.0212768
LAMB3	Methyl sulfate	-0.899496	0.0146439
NTRK2	Methyl sulfate	0.911841	0.0113153
BRCA1	Methyl sulfate	0.971584	0.00119975
COL1A1	Methyl sulfate	0.835583	0.0383272
DDIT4	Methyl sulfate	-0.951599	0.00345724
LAMA2	Methyl sulfate	0.943718	0.00466235
IL4R	Methyl sulfate	-0.921029	0.00910838
GNB3	Methyl sulfate	0.814635	0.0483556
VEGFA	Chlorocarbonic acid	0.823726	0.0438701
FGFR3	Chlorocarbonic acid	0.913171	0.0109816
PDGFD	Chlorocarbonic acid	0.840711	0.0360389
ITGB8	Chlorocarbonic acid	0.861304	0.0275207
LAMB3	Chlorocarbonic acid	-0.877117	0.0217226
NTRK2	Chlorocarbonic acid	0.875679	0.0222228
BRCA1	Chlorocarbonic acid	0.984701	0.000349312
COL1A1	Chlorocarbonic acid	0.825019	0.0432489
DDIT4	Chlorocarbonic acid	-0.952073	0.00339046
LAMA2	Chlorocarbonic acid	0.915307	0.0104557
FGF1	Chlorocarbonic acid	-0.823071	0.0441866
IL4R	Chlorocarbonic acid	-0.894036	0.0162477
LAMA3	4-(7-Hydroxy-6,7-dihydro-5H-cyclopenta[d]pyrimidin-4-ylamino)benzonitrile	0.839511	0.0365684
FGFR3	4-(7-Hydroxy-6,7-dihydro-5H-cyclopenta[d]pyrimidin-4-ylamino)benzonitrile	-0.857995	0.0288165
PDGFD	4-(7-Hydroxy-6,7-dihydro-5H-cyclopenta[d]pyrimidin-4-ylamino)benzonitrile	-0.853215	0.0307374
ITGB8	4-(7-Hydroxy-6,7-dihydro-5H-cyclopenta[d]pyrimidin-4-ylamino)benzonitrile	-0.894435	0.0161278
LAMB3	4-(7-Hydroxy-6,7-dihydro-5H-cyclopenta[d]pyrimidin-4-ylamino)benzonitrile	0.942195	0.00491548
NTRK2	4-(7-Hydroxy-6,7-dihydro-5H-cyclopenta[d]pyrimidin-4-ylamino)benzonitrile	-0.919581	0.00944071
BRCA1	4-(7-Hydroxy-6,7-dihydro-5H-cyclopenta[d]pyrimidin-4-ylamino)benzonitrile	-0.941855	0.00497305
DDIT4	4-(7-Hydroxy-6,7-dihydro-5H-cyclopenta[d]pyrimidin-4-ylamino)benzonitrile	0.982542	0.000454507
MYB	4-(7-Hydroxy-6,7-dihydro-5H-cyclopenta[d]pyrimidin-4-ylamino)benzonitrile	-0.817148	0.0470957
LAMA2	4-(7-Hydroxy-6,7-dihydro-5H-cyclopenta[d]pyrimidin-4-ylamino)benzonitrile	-0.955332	0.00294823
IL4R	4-(7-Hydroxy-6,7-dihydro-5H-cyclopenta[d]pyrimidin-4-ylamino)benzonitrile	0.919564	0.00944474
GNB3	4-(7-Hydroxy-6,7-dihydro-5H-cyclopenta[d]pyrimidin-4-ylamino)benzonitrile	-0.828184	0.041745
THBS1	(2R)-2-[(9E)-9-Octadecenoyloxy]-3-(stearoyloxy)propyl 2-(trimethylammonio)ethyl phosphate	0.846946	0.0333457
PDGFD	(2R)-2-[(9E)-9-Octadecenoyloxy]-3-(stearoyloxy)propyl 2-(trimethylammonio)ethyl phosphate	-0.82129	0.0450523
ITGB8	(2R)-2-[(9E)-9-Octadecenoyloxy]-3-(stearoyloxy)propyl 2-(trimethylammonio)ethyl phosphate	-0.8754	0.0223205
LAMB3	(2R)-2-[(9E)-9-Octadecenoyloxy]-3-(stearoyloxy)propyl 2-(trimethylammonio)ethyl phosphate	0.932437	0.0066929
NTRK2	(2R)-2-[(9E)-9-Octadecenoyloxy]-3-(stearoyloxy)propyl 2-(trimethylammonio)ethyl phosphate	-0.863393	0.0267176
BRCA1	(2R)-2-[(9E)-9-Octadecenoyloxy]-3-(stearoyloxy)propyl 2-(trimethylammonio)ethyl phosphate	-0.954646	0.0030389
DDIT4	(2R)-2-[(9E)-9-Octadecenoyloxy]-3-(stearoyloxy)propyl 2-(trimethylammonio)ethyl phosphate	0.988705	0.000190642
LAMA2	(2R)-2-[(9E)-9-Octadecenoyloxy]-3-(stearoyloxy)propyl 2-(trimethylammonio)ethyl phosphate	-0.895171	0.0159078
FGF1	(2R)-2-[(9E)-9-Octadecenoyloxy]-3-(stearoyloxy)propyl 2-(trimethylammonio)ethyl phosphate	0.843582	0.0347862
IL4R	(2R)-2-[(9E)-9-Octadecenoyloxy]-3-(stearoyloxy)propyl 2-(trimethylammonio)ethyl phosphate	0.825216	0.0431546
VEGFA	Methylphosphate	0.86244	0.0270826
FGFR3	Methylphosphate	0.950577	0.00360358
TLR2	Methylphosphate	-0.821255	0.0450691
PDGFD	Methylphosphate	0.820574	0.0454026
BRCA1	Methylphosphate	0.972721	0.00110606
COL1A1	Methylphosphate	0.880645	0.0205184
DDIT4	Methylphosphate	-0.911318	0.0114481
COL4A5	Methylphosphate	0.832818	0.0395884
LAMA2	Methylphosphate	0.86694	0.0253794
FGF1	Methylphosphate	-0.863985	0.0264921
IL4R	Methylphosphate	-0.844167	0.0345336
IFNA1	2-Bromo-6-fluoro-3-methylbenzoic acid	0.815773	0.0477831
PDGFD	2-Bromo-6-fluoro-3-methylbenzoic acid	0.912455	0.0111608
ITGB8	2-Bromo-6-fluoro-3-methylbenzoic acid	0.94537	0.00439509
TNN	2-Bromo-6-fluoro-3-methylbenzoic acid	0.945383	0.004393
LAMB3	2-Bromo-6-fluoro-3-methylbenzoic acid	-0.969288	0.00140032
NTRK2	2-Bromo-6-fluoro-3-methylbenzoic acid	0.990555	0.000133397
BRCA1	2-Bromo-6-fluoro-3-methylbenzoic acid	0.852898	0.030867
DDIT4	2-Bromo-6-fluoro-3-methylbenzoic acid	-0.904319	0.0132944
LAMA2	2-Bromo-6-fluoro-3-methylbenzoic acid	0.976192	0.000843474
IL4R	2-Bromo-6-fluoro-3-methylbenzoic acid	-0.940373	0.00522711
GNB3	2-Bromo-6-fluoro-3-methylbenzoic acid	0.929809	0.00721731
IFNA1	linoleoyl glycine	0.867955	0.0250026
PDGFD	linoleoyl glycine	0.829672	0.0410467
ITGB8	linoleoyl glycine	0.961916	0.002148
TNN	linoleoyl glycine	0.96653	0.00166158
LAMB3	linoleoyl glycine	-0.957159	0.00271368
NTRK2	linoleoyl glycine	0.962285	0.0021068
DDIT4	linoleoyl glycine	-0.843769	0.0347054
LAMA2	linoleoyl glycine	0.92968	0.0072435
IL4R	linoleoyl glycine	-0.90936	0.0119512
GNB3	linoleoyl glycine	0.894591	0.016081
LAMA3	1-octadecanoyl-2-[(9Z,12Z)-octadecadienoyl]-sn-glycero-3-phosphocholine	0.851998	0.0312359
FGFR3	1-octadecanoyl-2-[(9Z,12Z)-octadecadienoyl]-sn-glycero-3-phosphocholine	-0.811875	0.0497573
ITGB8	1-octadecanoyl-2-[(9Z,12Z)-octadecadienoyl]-sn-glycero-3-phosphocholine	-0.858044	0.0287971
LAMB3	1-octadecanoyl-2-[(9Z,12Z)-octadecadienoyl]-sn-glycero-3-phosphocholine	0.907981	0.0123118
NTRK2	1-octadecanoyl-2-[(9Z,12Z)-octadecadienoyl]-sn-glycero-3-phosphocholine	-0.857158	0.0291485
BRCA1	1-octadecanoyl-2-[(9Z,12Z)-octadecadienoyl]-sn-glycero-3-phosphocholine	-0.907479	0.0124442
DDIT4	1-octadecanoyl-2-[(9Z,12Z)-octadecadienoyl]-sn-glycero-3-phosphocholine	0.972263	0.00114332
MYB	1-octadecanoyl-2-[(9Z,12Z)-octadecadienoyl]-sn-glycero-3-phosphocholine	-0.856114	0.0295652
LAMA2	1-octadecanoyl-2-[(9Z,12Z)-octadecadienoyl]-sn-glycero-3-phosphocholine	-0.911071	0.0115108
IL4R	1-octadecanoyl-2-[(9Z,12Z)-octadecadienoyl]-sn-glycero-3-phosphocholine	0.887964	0.0181251
LAMA3	2-Bromo-4-methoxyphenylacetic acid	-0.879716	0.0208321
LPAR3	2-Bromo-4-methoxyphenylacetic acid	0.826341	0.0426176
VEGFA	2-Bromo-4-methoxyphenylacetic acid	0.906905	0.0125967
FGFR3	2-Bromo-4-methoxyphenylacetic acid	0.945618	0.00435571
PDGFD	2-Bromo-4-methoxyphenylacetic acid	0.897704	0.0151614
ITGB8	2-Bromo-4-methoxyphenylacetic acid	0.812328	0.0495263
LAMB3	2-Bromo-4-methoxyphenylacetic acid	-0.877676	0.0215296
NTRK2	2-Bromo-4-methoxyphenylacetic acid	0.906911	0.0125949
ITGB3	2-Bromo-4-methoxyphenylacetic acid	-0.823404	0.0440257
BRCA1	2-Bromo-4-methoxyphenylacetic acid	0.937293	0.00577504
COL1A1	2-Bromo-4-methoxyphenylacetic acid	0.90178	0.0139969
DDIT4	2-Bromo-4-methoxyphenylacetic acid	-0.941741	0.00499227
COL4A6	2-Bromo-4-methoxyphenylacetic acid	0.83282	0.0395875
COL4A5	2-Bromo-4-methoxyphenylacetic acid	0.839441	0.0365993
LAMA2	2-Bromo-4-methoxyphenylacetic acid	0.951325	0.00349626
IL4R	2-Bromo-4-methoxyphenylacetic acid	-0.916772	0.010102
GNB3	2-Bromo-4-methoxyphenylacetic acid	0.832453	0.0397562
TLR2	N-(2-Hydroxyethyl)-2-(3-nitro-1H-1,2,4-triazol-1-yl)acetamide	0.883184	0.0196718
SPP1	N-(2-Hydroxyethyl)-2-(3-nitro-1H-1,2,4-triazol-1-yl)acetamide	0.945009	0.00445292
ANGPT4	N-(2-Hydroxyethyl)-2-(3-nitro-1H-1,2,4-triazol-1-yl)acetamide	0.818997	0.0461783
BDNF	N-(2-Hydroxyethyl)-2-(3-nitro-1H-1,2,4-triazol-1-yl)acetamide	0.941388	0.00505237
CSF1R	N-(2-Hydroxyethyl)-2-(3-nitro-1H-1,2,4-triazol-1-yl)acetamide	0.867334	0.0252329
LAMA3	6-(2-(3-Hydroxy-2,2,5a-trimethyl-7-methylidenedecahydro-1-benzoxepin-6-yl)ethyl)-2,2,5a,7-tetramethyldecahydro-1-benzoxepine-3,4,6-triol	-0.815626	0.0478567
VEGFA	6-(2-(3-Hydroxy-2,2,5a-trimethyl-7-methylidenedecahydro-1-benzoxepin-6-yl)ethyl)-2,2,5a,7-tetramethyldecahydro-1-benzoxepine-3,4,6-triol	0.842601	0.0352119
FGFR3	6-(2-(3-Hydroxy-2,2,5a-trimethyl-7-methylidenedecahydro-1-benzoxepin-6-yl)ethyl)-2,2,5a,7-tetramethyldecahydro-1-benzoxepine-3,4,6-triol	0.887654	0.0182233
PDGFD	6-(2-(3-Hydroxy-2,2,5a-trimethyl-7-methylidenedecahydro-1-benzoxepin-6-yl)ethyl)-2,2,5a,7-tetramethyldecahydro-1-benzoxepine-3,4,6-triol	0.917428	0.00994569
ITGB8	6-(2-(3-Hydroxy-2,2,5a-trimethyl-7-methylidenedecahydro-1-benzoxepin-6-yl)ethyl)-2,2,5a,7-tetramethyldecahydro-1-benzoxepine-3,4,6-triol	0.913014	0.0110207
TNN	6-(2-(3-Hydroxy-2,2,5a-trimethyl-7-methylidenedecahydro-1-benzoxepin-6-yl)ethyl)-2,2,5a,7-tetramethyldecahydro-1-benzoxepine-3,4,6-triol	0.863436	0.0267012
LAMB3	6-(2-(3-Hydroxy-2,2,5a-trimethyl-7-methylidenedecahydro-1-benzoxepin-6-yl)ethyl)-2,2,5a,7-tetramethyldecahydro-1-benzoxepine-3,4,6-triol	-0.934846	0.00622933
NTRK2	6-(2-(3-Hydroxy-2,2,5a-trimethyl-7-methylidenedecahydro-1-benzoxepin-6-yl)ethyl)-2,2,5a,7-tetramethyldecahydro-1-benzoxepine-3,4,6-triol	0.964709	0.0018462
BRCA1	6-(2-(3-Hydroxy-2,2,5a-trimethyl-7-methylidenedecahydro-1-benzoxepin-6-yl)ethyl)-2,2,5a,7-tetramethyldecahydro-1-benzoxepine-3,4,6-triol	0.932829	0.00661635
COL1A1	6-(2-(3-Hydroxy-2,2,5a-trimethyl-7-methylidenedecahydro-1-benzoxepin-6-yl)ethyl)-2,2,5a,7-tetramethyldecahydro-1-benzoxepine-3,4,6-triol	0.814125	0.0486133
DDIT4	6-(2-(3-Hydroxy-2,2,5a-trimethyl-7-methylidenedecahydro-1-benzoxepin-6-yl)ethyl)-2,2,5a,7-tetramethyldecahydro-1-benzoxepine-3,4,6-triol	-0.935322	0.00613957
LAMA2	6-(2-(3-Hydroxy-2,2,5a-trimethyl-7-methylidenedecahydro-1-benzoxepin-6-yl)ethyl)-2,2,5a,7-tetramethyldecahydro-1-benzoxepine-3,4,6-triol	0.975734	0.000876145
CSF1R	6-(2-(3-Hydroxy-2,2,5a-trimethyl-7-methylidenedecahydro-1-benzoxepin-6-yl)ethyl)-2,2,5a,7-tetramethyldecahydro-1-benzoxepine-3,4,6-triol	-0.820065	0.0456519
IL4R	6-(2-(3-Hydroxy-2,2,5a-trimethyl-7-methylidenedecahydro-1-benzoxepin-6-yl)ethyl)-2,2,5a,7-tetramethyldecahydro-1-benzoxepine-3,4,6-triol	-0.949364	0.00378109
GNB3	6-(2-(3-Hydroxy-2,2,5a-trimethyl-7-methylidenedecahydro-1-benzoxepin-6-yl)ethyl)-2,2,5a,7-tetramethyldecahydro-1-benzoxepine-3,4,6-triol	0.884662	0.0191871
IFNA1	Pongachalcone I	0.815757	0.0477912
PDGFD	Pongachalcone I	0.869457	0.02445
ITGB8	Pongachalcone I	0.954679	0.00303448
TNN	Pongachalcone I	0.942956	0.00478822
LAMB3	Pongachalcone I	-0.982367	0.000463661
NTRK2	Pongachalcone I	0.97894	0.00066062
BRCA1	Pongachalcone I	0.821407	0.0449948
DDIT4	Pongachalcone I	-0.907936	0.0123236
LAMA2	Pongachalcone I	0.966195	0.00169487
IL4R	Pongachalcone I	-0.931417	0.00689418
GNB3	Pongachalcone I	0.913647	0.0108632
IFNA1	Hydroxylysine	0.846306	0.0336175
ITGB8	Hydroxylysine	0.975256	0.000910837
TNN	Hydroxylysine	0.834276	0.0389209
LAMB3	Hydroxylysine	-0.91645	0.0101792
NTRK2	Hydroxylysine	0.867457	0.0251871
BRCA1	Hydroxylysine	0.916882	0.0100758
DDIT4	Hydroxylysine	-0.916978	0.0100529
MYB	Hydroxylysine	0.919235	0.00952113
LAMA2	Hydroxylysine	0.875399	0.022321
IL4R	Hydroxylysine	-0.886175	0.0186969
IFNA1	4-(N-Boc-Amino)piperidine	0.879775	0.0208122
PDGFD	4-(N-Boc-Amino)piperidine	0.822314	0.0445534
ITGB8	4-(N-Boc-Amino)piperidine	0.984118	0.000376335
TNN	4-(N-Boc-Amino)piperidine	0.901262	0.0141426
LAMB3	4-(N-Boc-Amino)piperidine	-0.934006	0.0063891
NTRK2	4-(N-Boc-Amino)piperidine	0.938699	0.00552154
BRCA1	4-(N-Boc-Amino)piperidine	0.91364	0.010865
DDIT4	4-(N-Boc-Amino)piperidine	-0.9016	0.0140475
MYB	4-(N-Boc-Amino)piperidine	0.850701	0.0317714
LAMA2	4-(N-Boc-Amino)piperidine	0.93061	0.00705543
IL4R	4-(N-Boc-Amino)piperidine	-0.93684	0.00585776
GNB3	4-(N-Boc-Amino)piperidine	0.820974	0.0452066
VEGFA	3-Hydroxynorvaline	0.853857	0.030476
FGFR3	3-Hydroxynorvaline	0.952088	0.00338836
BRCA1	3-Hydroxynorvaline	0.95372	0.00316324
COL1A1	3-Hydroxynorvaline	0.884311	0.0193017
DDIT4	3-Hydroxynorvaline	-0.881086	0.0203701
COL4A5	3-Hydroxynorvaline	0.848789	0.0325686
LAMA2	3-Hydroxynorvaline	0.822598	0.0444156
FGF1	3-Hydroxynorvaline	-0.883295	0.0196354
FGFR3	Trimethylamine N-oxide	-0.83892	0.0368303
TLR2	Trimethylamine N-oxide	0.93783	0.00567759
SPP1	Trimethylamine N-oxide	0.930254	0.00712705
IFNA1	Trimethylamine N-oxide	-0.843403	0.0348637
ITGB8	Trimethylamine N-oxide	-0.843009	0.0350346
BRCA1	Trimethylamine N-oxide	-0.877349	0.0216424
BDNF	Trimethylamine N-oxide	0.880083	0.0207079
CSF1R	Trimethylamine N-oxide	0.929748	0.00722957
IL4R	Trimethylamine N-oxide	0.842871	0.0350945
VEGFA	5-Bromo-2-(methylthio)pyrimidine-4-carboxylic acid	0.85297	0.0308374
FGFR3	5-Bromo-2-(methylthio)pyrimidine-4-carboxylic acid	0.945461	0.00438072
TLR2	5-Bromo-2-(methylthio)pyrimidine-4-carboxylic acid	-0.82378	0.0438442
PDGFD	5-Bromo-2-(methylthio)pyrimidine-4-carboxylic acid	0.826099	0.0427327
LAMB3	5-Bromo-2-(methylthio)pyrimidine-4-carboxylic acid	-0.820164	0.0456035
NTRK2	5-Bromo-2-(methylthio)pyrimidine-4-carboxylic acid	0.833809	0.0391343
BRCA1	5-Bromo-2-(methylthio)pyrimidine-4-carboxylic acid	0.978246	0.000704727
COL1A1	5-Bromo-2-(methylthio)pyrimidine-4-carboxylic acid	0.86637	0.0255925
DDIT4	5-Bromo-2-(methylthio)pyrimidine-4-carboxylic acid	-0.92439	0.00835916
COL4A5	5-Bromo-2-(methylthio)pyrimidine-4-carboxylic acid	0.812764	0.049304
LAMA2	5-Bromo-2-(methylthio)pyrimidine-4-carboxylic acid	0.88549	0.0189179
FGF1	5-Bromo-2-(methylthio)pyrimidine-4-carboxylic acid	-0.84942	0.0323042
IL4R	5-Bromo-2-(methylthio)pyrimidine-4-carboxylic acid	-0.867322	0.0252374
IFNA1	Xanthine	0.873425	0.0230179
ITGB8	Xanthine	0.985189	0.000327436
TNN	Xanthine	0.882335	0.0199531
LAMB3	Xanthine	-0.936482	0.00592363
NTRK2	Xanthine	0.931209	0.00693555
ITGB3	Xanthine	-0.825684	0.0429307
BRCA1	Xanthine	0.871415	0.0237381
DDIT4	Xanthine	-0.894719	0.0160428
MYB	Xanthine	0.882449	0.0199153
LAMA2	Xanthine	0.9284	0.00750625
IL4R	Xanthine	-0.947789	0.00401776
LAMA3	(3R,6R)-6-{[4-(4-Biphenylyl)-1H-1,2,3-triazol-1-yl]methyl}-N-phenylquinuclidine-3-carboxamide	0.841968	0.0354877
VEGFA	(3R,6R)-6-{[4-(4-Biphenylyl)-1H-1,2,3-triazol-1-yl]methyl}-N-phenylquinuclidine-3-carboxamide	-0.8473	0.0331957
FGFR3	(3R,6R)-6-{[4-(4-Biphenylyl)-1H-1,2,3-triazol-1-yl]methyl}-N-phenylquinuclidine-3-carboxamide	-0.852048	0.0312156
PDGFD	(3R,6R)-6-{[4-(4-Biphenylyl)-1H-1,2,3-triazol-1-yl]methyl}-N-phenylquinuclidine-3-carboxamide	-0.88762	0.0182342
ITGB8	(3R,6R)-6-{[4-(4-Biphenylyl)-1H-1,2,3-triazol-1-yl]methyl}-N-phenylquinuclidine-3-carboxamide	-0.846146	0.0336858
LAMB3	(3R,6R)-6-{[4-(4-Biphenylyl)-1H-1,2,3-triazol-1-yl]methyl}-N-phenylquinuclidine-3-carboxamide	0.945267	0.00441164
NTRK2	(3R,6R)-6-{[4-(4-Biphenylyl)-1H-1,2,3-triazol-1-yl]methyl}-N-phenylquinuclidine-3-carboxamide	-0.916349	0.0102035
BRCA1	(3R,6R)-6-{[4-(4-Biphenylyl)-1H-1,2,3-triazol-1-yl]methyl}-N-phenylquinuclidine-3-carboxamide	-0.920437	0.00924351
COL1A1	(3R,6R)-6-{[4-(4-Biphenylyl)-1H-1,2,3-triazol-1-yl]methyl}-N-phenylquinuclidine-3-carboxamide	-0.831736	0.0400871
DDIT4	(3R,6R)-6-{[4-(4-Biphenylyl)-1H-1,2,3-triazol-1-yl]methyl}-N-phenylquinuclidine-3-carboxamide	0.990545	0.000133669
LAMA2	(3R,6R)-6-{[4-(4-Biphenylyl)-1H-1,2,3-triazol-1-yl]methyl}-N-phenylquinuclidine-3-carboxamide	-0.955942	0.00286893
IL4R	(3R,6R)-6-{[4-(4-Biphenylyl)-1H-1,2,3-triazol-1-yl]methyl}-N-phenylquinuclidine-3-carboxamide	0.885441	0.0189341
GNB3	(3R,6R)-6-{[4-(4-Biphenylyl)-1H-1,2,3-triazol-1-yl]methyl}-N-phenylquinuclidine-3-carboxamide	-0.85899	0.0284238
LAMB3	2-Aminoadipic acid	0.903183	0.0136064
NTRK2	2-Aminoadipic acid	-0.812112	0.0496365
BRCA1	2-Aminoadipic acid	-0.90447	0.0132531
DDIT4	2-Aminoadipic acid	0.99005	0.000147997
LAMA2	2-Aminoadipic acid	-0.870516	0.0240638
FGF1	2-Aminoadipic acid	0.872172	0.0234658
